# Supplementary material for: Long noncoding RNAs associated with nonalcoholic fatty liver disease in a high cholesterol diet adult zebrafish model
Source: Sci Rep. 2021 Nov 26;11:23005. doi: 10.1038/s41598-021-02455-0 (PMC8626429; doi:10.1038/s41598-021-02455-0)
Supplement: Supplementary file 1 — Dataset S1. [file 41598_2021_2455_MOESM1_ESM.xlsx]

## Sheet: information
Species	Danio rerio
Reference	GRCz11
Annotation	NCBI_106
Library Kit	TruSeq Stranded Total RNA LT Sample Prep Kit (Gold)
Library protocol	TruSeq Stranded Total RNA Sample Prep Guide, Part#15031048 Rev. E
Type of Sequencer	Illumina platform

## Sheet: total RNA
Gene_ID	Transcript_ID	Gene_Symbol	Description	gene_biotype	Protein_ID	ZFIN	high/low.fc	high/low.logCPM	high/low.raw.pval	high/low.bh.pval	high.mean	low.mean	N_high	N_low	high_Read_Count	low_Read_Count	high_FPKM	low_FPKM	high_TPM	low_TPM
30037	NM_001312916,NM_001312916_dup1,NM_130907,NM_130907_dup1,XM_017356031,XM_017356032,XM_017356033,XM_021475994	tnc	tenascin C	protein_coding	NP_001299845.1;NP_570982.2;XP_017211520.1;XP_017211521.1;XP_017211522.1;XP_021331669.1	ZDB-GENE-980526-104	2.27434	0.324263	0.001226	0.00607106	1.43361	0.804431	1.43361	0.804431	67	38	0.185349	0.091472	0.15435	0.058366
30072	NM_130916	inhbaa	inhibin, beta Aa	protein_coding	NP_570991.1	ZDB-GENE-000210-21	-2.62377	2.96343	7.63985e-09	1.1207e-07	2.39664	3.60844	2.39664	3.60844	168	570	0.922148	2.79209	1.887	5.74715
30084	NM_130927	nme2b.2	NME/NM23 nucleoside diphosphate kinase 2b, tandem duplicate 2	protein_coding	NP_571002.1	ZDB-GENE-000210-33	3.01541	4.07209	1.22832e-12	2.99355e-11	4.71364	3.22777	4.71364	3.22777	994	426	22.8276	8.72193	46.7123	17.9529
30122	NM_130946,NM_130946_dup1,NM_130946_dup2	wnt8a	wingless-type MMTV integration site family, member 8a	other	.	ZDB-GENE-980526-332	-3.31041	-1.3654	0.00903825	0.0333136	0.204577	0.59525	0.204577	0.59525	6	26	0.034648	0.13129	0.070901	0.270242
30125	NM_130948,XM_017351595,XM_021467105	gdf3	growth differentiation factor 3	protein_coding	NP_571023.1;XP_017207084.1;XP_021322780.1	ZDB-GENE-980526-389	-2.25585	-0.651471	0.0133442	0.0458018	0.438804	0.852309	0.438804	0.852309	14	41	0.130271	0.397053	0.266576	0.817282
30147	NM_130962,XM_005165264,XM_021475997	isl1	ISL LIM homeobox 1	protein_coding	NP_571037.1;XP_005165321.1;XP_021331672.1	ZDB-GENE-980526-112	3.33161	0.33213	1.9844e-06	1.88915e-05	1.53822	0.650456	1.53822	0.650456	75	29	0.591572	0.19795	1.21054	0.407453
30156	NM_130969,XM_005157483,XM_009291504,XM_009291505,XM_009291506,XM_009291508,XM_009291509,XM_009291510,XM_009291511	tenm4	teneurin transmembrane protein 4	protein_coding	NP_571044.2;XP_005157540.1;XP_009289779.1;XP_009289780.1;XP_009289781.1;XP_009289783.1;XP_009289784.1;XP_009289785.1;XP_009289786.1	ZDB-GENE-990714-20	5.18045	3.59605	3.05209e-23	3.37391e-21	4.41023	2.29545	4.41023	2.29545	798	199	1.29933	0.288458	2.65883	0.593753
30169	NM_130978	neurod1	neuronal differentiation 1	protein_coding	NP_571053.1	ZDB-GENE-990415-172	2.52186	1.56814	1.91361e-06	1.83107e-05	2.38266	1.41668	2.38266	1.41668	166	85	1.37457	0.630568	2.81279	1.29794
30173	NM_130982,NM_130982_dup1,NM_130982_dup2	nog3	noggin 3	protein_coding	NP_571057.1	ZDB-GENE-990714-8	2.71654	-1.60571	0.0397031	0.110646	0.517683	0.210575	0.517683	0.210575	17	8	0.464231	0.174184	0.428067	0.175729
30189	NM_001305542,NM_001305542_dup1,NM_001305542_dup2,XR_001800065	ptch1	patched 1	protein_coding	NP_001292471.1	ZDB-GENE-980526-196	-2.96495	2.75881	2.381e-10	4.344e-09	2.12996	3.46182	2.12996	3.46182	133	510	3.05878	1.75625	3.56592	2.65946
30201	NM_131007,NM_131007_dup1	spon2a	spondin 2a, extracellular matrix protein	protein_coding	NP_571082.1	ZDB-GENE-990415-160	-2.72973	-1.04349	0.0126641	0.0438931	0.296925	0.703628	0.296925	0.703628	9	32	0.047363	0.15667	0	0.142917
30207	NM_131013	tyr	tyrosinase	protein_coding	NP_571088.2	ZDB-GENE-991026-3	-6.00705	-1.58805	0.00106861	0.00538603	0.105912	0.557235	0.105912	0.557235	3	24	0.018361	0.194153	0.037573	0.399637
30227	NM_131029,NM_131029_dup1,XM_021476776	ntn1a	netrin 1a	protein_coding	NP_571104.1	ZDB-GENE-990415-169	2.48847	4.85501	1.17334e-09	1.94559e-08	5.40126	4.1358	5.40126	4.1358	1625	844	4.47021	2.07355	9.14745	4.26813
30238	NM_131040	en2b	engrailed homeobox 2b	protein_coding	NP_571115.1	ZDB-GENE-980526-40	-2.14619	-0.698631	0.0229474	0.0713672	0.438804	0.820568	0.438804	0.820568	14	39	0.139201	0.35191	0.284849	0.724359
30245	NM_131046	wt1a	wilms tumor 1a	protein_coding	NP_571121.1	ZDB-GENE-980526-558	-2.09773	2.10816	4.22313e-05	0.000303304	1.90392	2.75608	1.90392	2.75608	108	293	1.14018	2.76639	2.33317	5.69424
30262	NM_131056,NM_131056_dup1	ins	preproinsulin	protein_coding	NP_571131.1	ZDB-GENE-980526-110	7.94423	3.92679	1.03603e-34	5.02647e-32	4.8082	2.13696	4.8082	2.13696	1064	173	42.4187	6.15489	86.8018	12.669
30263	NM_131057,XM_005156453,XM_017357926,XM_017357927,XM_021479102,XM_021479103,XM_021479104,XM_021479105	ddx4	DEAD (Asp-Glu-Ala-Asp) box polypeptide 4	protein_coding	NP_571132.1;XP_005156510.1;XP_017213415.1;XP_017213416.1;XP_021334777.1;XP_021334778.1;XP_021334779.1;XP_021334780.1	ZDB-GENE-990415-272	-4.32981	4.93234	2.94476e-21	2.37384e-19	3.63531	5.6577	3.63531	5.6577	450	2519	2.90854	15.2307	5.95178	31.3504
30277	NM_131070	mdka	midkine a	protein_coding	NP_571145.1	ZDB-GENE-990621-1	-3.88279	3.56791	1.43172e-16	5.85173e-15	2.5421	4.30305	2.5421	4.30305	190	954	1.82243	8.20055	3.72926	16.8797
30283	NM_131076	wnt11r	wingless-type MMTV integration site family, member 11, related	protein_coding	NP_571151.1	ZDB-GENE-980526-249	2.8437	0.753984	6.15403e-06	5.30185e-05	1.79201	0.898649	1.79201	0.898649	97	44	0.844858	0.339555	1.72884	0.698928
30314	NM_131098,XM_005158086	apoeb	apolipoprotein Eb	protein_coding	NP_571173.1;XP_005158143.1	ZDB-GENE-980526-368	2.20449	10.1245	3.64911e-08	4.79079e-07	10.5857	9.44642	10.5857	9.44642	60486	35466	771.84	411.837	1579.43	847.712
30335	NM_131114,XM_005171553	eve1	even-skipped-like1	protein_coding	NP_571189.1;XP_005171610.1	ZDB-GENE-980526-69	2.55497	0.825757	3.13473e-05	0.000231604	1.81301	0.987088	1.81301	0.987088	99	50	1.03109	0.461056	2.10993	0.949021
30349	NM_131125,XM_021478602	hoxd3a	homeobox D3a	protein_coding	NP_571200.1;XP_021334277.1	ZDB-GENE-990415-120	2.22048	0.475054	0.000957442	0.00488206	1.52555	0.883367	1.52555	0.883367	74	43	0.509782	0.27186	1.04317	0.559587
30350	NM_131126	hoxd9a	homeobox D9a	protein_coding	NP_571201.3	ZDB-GENE-990415-121	4.31853	1.07657	7.48698e-11	1.45513e-09	2.13831	0.836526	2.13831	0.836526	134	40	1.86144	0.495407	3.80909	1.01973
30354	NM_131127	lpl	lipoprotein lipase	protein_coding	NP_571202.1	ZDB-GENE-990415-139	2.11002	8.0549	2.07696e-07	2.40877e-06	8.4991	7.42625	8.4991	7.42625	14210	8705	141.211	77.2459	288.962	159
30355	NM_131128,NM_131128_dup1	apoa1a	apolipoprotein A-Ia	protein_coding	NP_571203.1	ZDB-GENE-990415-14	2.85314	11.5542	4.42277e-13	1.14611e-11	12.121	10.609	12.121	10.609	175386	79458	3411.52	1380.12	6981.03	2840.8
30381	NM_131146	cyp26a1	cytochrome P450, family 26, subfamily A, polypeptide 1	protein_coding	NP_571221.2	ZDB-GENE-990415-44	-2.02938	1.65044	0.000242117	0.00143609	1.59994	2.3576	1.59994	2.3576	80	210	0.810288	1.90598	1.6581	3.9232
30395	NM_001005956	twist2	twist2	protein_coding	NP_001005956.1	ZDB-GENE-980526-235	-6.36267	0.0193359	1.0518e-08	1.50498e-07	0.326439	1.39529	0.326439	1.39529	10	83	0.168624	1.32076	0.345058	2.7186
30404	NM_131166	hoxd10a	homeobox D10a	protein_coding	NP_571241.2	ZDB-GENE-990415-116	4.02164	0.271858	1.43514e-07	1.71764e-06	1.53822	0.557235	1.53822	0.557235	75	24	0.85852	0.237342	1.7568	0.488538
30405	NM_131167	hoxd11a	homeobox D11a	protein_coding	NP_571242.1	ZDB-GENE-990415-117	2.78304	0.941125	4.32045e-06	3.8344e-05	1.92336	1.00132	1.92336	1.00132	110	51	1.4446	0.602185	2.9561	1.23952
30407	NM_131169	hoxd13a	homeobox D13a	protein_coding	NP_571244.2	ZDB-GENE-990415-119	4.55321	-1.6974	0.00268218	0.0119002	0.543046	0.135165	0.543046	0.135165	18	5	0.299182	0.066863	0.612219	0.137628
30427	NM_131186	nr2f5	nuclear receptor subfamily 2, group F, member 5	protein_coding	NP_571261.1	ZDB-GENE-990415-253	-2.27032	2.8413	9.96985e-07	1.01398e-05	2.41736	3.4411	2.41736	3.4411	171	502	1.03469	2.71931	2.11729	5.59734
30429	NM_131188,NM_131188_dup1,NM_131188_dup2	mylpfa	myosin light chain, phosphorylatable, fast skeletal muscle a	protein_coding	NP_571263.1	ZDB-GENE-990712-15	5.38634	1.84427	4.30088e-17	1.89058e-15	2.81622	1.08385	2.81622	1.08385	238	57	3.16901	0.675531	2.83258	1.16172
30435	NM_131192,NM_131192_dup1	opn1sw2	opsin 1 (cone pigments), short-wave-sensitive 2	protein_coding	NP_571267.1	ZDB-GENE-990604-40	-13.2745	0.629897	5.65397e-17	2.45652e-15	0.266794	1.89935	0.266794	1.89935	8	139	0.103385	1.65562	0.211558	3.40788
30442	NM_131197	ednrba	endothelin receptor Ba	protein_coding	NP_571272.1	ZDB-GENE-980526-16	-4.16859	-1.62842	0.00662995	0.0256457	0.139556	0.518192	0.139556	0.518192	4	22	0.050164	0.240047	0.102651	0.494104
30453	NM_131206,XM_005159408	kifc1	kinesin family member C1	protein_coding	NP_571281.1;XP_005159465.1	ZDB-GENE-000208-21	-2.67385	3.77027	4.73608e-10	8.26103e-09	3.06848	4.37584	3.06848	4.37584	291	1006	2.35073	7.27945	4.81032	14.9838
30459	NM_131212,NM_131212_dup1	exorh	extra-ocular rhodopsin	protein_coding	NP_571287.1	ZDB-GENE-991229-12	-2.17682	-0.426862	0.0144973	0.0488591	0.517683	0.958207	0.517683	0.958207	17	48	0.600969	0.627729	0.29049	1.2921
30463	NM_131216	lhx1a	LIM homeobox 1a	protein_coding	NP_571291.1	ZDB-GENE-980526-347	-5.65546	0.335351	1.1639e-09	1.93117e-08	0.438804	1.59612	0.438804	1.59612	14	103	0.115945	0.762071	0.237261	1.56862
30466	NM_131219	ascl1a	achaete-scute family bHLH transcription factor 1a	protein_coding	NP_571294.1	ZDB-GENE-980526-90	-2.27287	-0.235825	0.00564883	0.0224403	0.567971	1.07042	0.567971	1.07042	19	56	0.225906	0.59657	0.462273	1.22796
30468	NM_131221,XM_021478725,XM_021478732	atp1b3a	ATPase, Na+/K+ transporting, beta 3a polypeptide	protein_coding	NP_571296.2;XP_021334400.1;XP_021334407.1	ZDB-GENE-990415-167	-3.4664	0.12374	1.63682e-05	0.000128623	0.543046	1.37358	0.543046	1.37358	18	81	0.147306	0.636491	0.301434	1.31013
30493	NM_131245	id1	inhibitor of DNA binding 1	protein_coding	NP_571320.2	ZDB-GENE-990415-96	-2.27693	4.69043	4.65338e-08	6.00857e-07	4.06327	5.20127	4.06327	5.20127	619	1822	11.5174	30.3179	23.5681	62.4054
30506	NM_131256,XM_017357271	nr6a1a	nuclear receptor subfamily 6, group A, member 1a	protein_coding	NP_571331.2;XP_017212760.1	ZDB-GENE-991207-19	-2.82551	1.04258	3.05595e-06	2.80922e-05	1.02931	1.98059	1.02931	1.98059	41	150	0.101797	0.433392	0.208309	0.89208
30510	NM_131259,NM_131259_dup1	tcf7l2	transcription factor 7-like 2 (T-cell specific, HMG-box)	protein_coding	NP_571334.1	ZDB-GENE-991110-8	-2.60558	2.8594	1.55557e-08	2.15709e-07	2.31801	3.50988	2.31801	3.50988	157	529	4.19127	4.11699	8.55599	8.47428
30511	NM_131260	msx1b	muscle segment homeobox 1b	protein_coding	NP_571335.1	ZDB-GENE-980526-26	-2.04443	-0.26754	0.0168426	0.055379	0.592472	1.02936	0.592472	1.02936	20	53	0.264829	0.627789	0.541923	1.29222
30513	NM_131262	myod1	myogenic differentiation 1	protein_coding	NP_571337.2	ZDB-GENE-980526-561	2.14359	-1.00369	0.0444493	0.120726	0.709101	0.372567	0.709101	0.372567	25	15	0.265627	0.135552	0.543556	0.279016
30518	NM_131265	vtg3	vitellogenin 3, phosvitinless	protein_coding	NP_571340.1	ZDB-GENE-991019-2	2.06078	7.41015	5.17364e-07	5.57107e-06	7.84552	6.80895	7.84552	6.80895	9019	5657	42.419	23.7576	86.8026	48.9018
30529	NM_001001811	sox3	SRY (sex determining region Y)-box 3	protein_coding	NP_001001811.2	ZDB-GENE-980526-333	2.25889	0.86468	0.000216041	0.00129973	1.80255	1.07042	1.80255	1.07042	98	56	1.03354	0.522612	2.11494	1.07573
30537	NM_131280,XM_021480514	emx2	empty spiracles homeobox 2	protein_coding	NP_571355.2;XP_021336189.1	ZDB-GENE-990415-54	2.34594	-0.755483	0.014908	0.0500416	0.837648	0.415695	0.837648	0.415695	31	17	0.279281	0.127682	0.571495	0.262817
30543	NM_131286,NM_131286_dup1	sox21a	SRY (sex determining region Y)-box 21a	protein_coding	NP_571361.1	ZDB-GENE-990715-6	4.09307	0.508936	1.6858e-08	2.32821e-07	1.7048	0.632288	1.7048	0.632288	89	28	1.53554	0.427381	3.14219	0.879706
30544	NM_131287	sox17	SRY (sex determining region Y)-box 17	protein_coding	NP_571362.2	ZDB-GENE-991213-1	2.75321	0.475814	4.57306e-05	0.000325747	1.58781	0.788112	1.58781	0.788112	79	37	0.8769	0.368158	1.79441	0.757804
30546	NM_001301356	ntrk1	neurotrophic tyrosine kinase, receptor, type 1	protein_coding	NP_001288285.1	ZDB-GENE-980526-118	-7.08713	3.62201	9.44899e-30	2.33542e-27	2.00776	4.48743	2.00776	4.48743	119	1091	0.710273	5.84055	1.45344	12.022
30548	NM_131290	foxd3	forkhead box D3	protein_coding	NP_571365.2	ZDB-GENE-980526-143	4.09201	-2.07015	0.016576	0.0546388	0.411522	0.109126	0.411522	0.109126	13	4	0.130314	0.034322	0.266663	0.070647
30568	NM_131305,XM_005167400	dlx1a	distal-less homeobox 1a	protein_coding	NP_571380.1;XP_005167457.1	ZDB-GENE-990415-48	-2.07183	-0.554468	0.0339197	0.0976122	0.491866	0.883367	0.491866	0.883367	16	43	0.111002	0.270528	0.227145	0.556845
30586	NM_131323	dlx6a	distal-less homeobox 6a	protein_coding	NP_571398.1	ZDB-GENE-980526-448	-6.8825	-0.185707	1.24818e-08	1.75717e-07	0.266794	1.27163	0.266794	1.27163	8	72	0.104853	0.858539	0.214561	1.76719
30592	NM_131329	myl7	myosin, light chain 7, regulatory	protein_coding	NP_571404.1	ZDB-GENE-991019-3	-21.3461	3.28804	1.85412e-50	2.55663e-47	0.897866	4.28427	0.897866	4.28427	34	941	0.61052	15.2808	1.24931	31.4535
30600	NM_131335	mid1ip1a	MID1 interacting protein 1a	protein_coding	NP_571410.1	ZDB-GENE-990415-81	-2.25089	-0.751388	0.0197076	0.0630658	0.411522	0.804431	0.411522	0.804431	13	38	0.197553	0.507538	0.404256	1.0447
30608	NM_131341	gap43	growth associated protein 43	protein_coding	NP_571416.1	ZDB-GENE-990415-87	3.04216	-0.149315	0.000155023	0.000969779	1.21434	0.518192	1.21434	0.518192	52	22	0.910194	0.341488	1.86254	0.702908
30616	NM_001112733	vmhc	ventricular myosin heavy chain	protein_coding	NP_001106204.1	ZDB-GENE-991123-5	3.74438	4.61625	1.08737e-17	5.16085e-16	5.31094	3.5024	5.31094	3.5024	1524	526	4.74967	1.46204	9.7193	3.00941
30627	NM_131355,NM_131355_dup1,XM_009293529,XM_021467586,XM_021467587	kif23	kinesin family member 23	protein_coding	NP_571430.1;XP_009291804.1;XP_021323261.1;XP_021323262.1	ZDB-GENE-991019-4	-3.30584	4.08947	2.91859e-14	8.74876e-13	3.14915	4.75637	3.14915	4.75637	310	1325	1.73198	6.64908	1.79777	7.92318
30629	NM_131357	pth1ra	parathyroid hormone 1 receptor a	protein_coding	NP_571432.1	ZDB-GENE-991123-8	-4.06396	0.573795	4.33417e-08	5.62412e-07	0.640261	1.71311	0.640261	1.71311	22	116	0.194156	0.910831	0.397305	1.87482
30632	NM_131360,NM_131360_dup1	bmp2b	bone morphogenetic protein 2b	protein_coding	NP_571435.1	ZDB-GENE-980526-474	2.41242	1.05061	4.50829e-05	0.0003216	1.96148	1.13636	1.96148	1.13636	114	61	1.06533	0.509652	2.18	1.04905
30636	NM_131363	six3b	SIX homeobox 3b	protein_coding	NP_571438.1	ZDB-GENE-990415-128	2.98499	-1.36931	0.0173117	0.0566228	0.616565	0.23486	0.616565	0.23486	21	9	0.224395	0.085958	0.459182	0.176934
30658	NM_131385	rag2	recombination activating gene 2	protein_coding	NP_571460.2	ZDB-GENE-990415-235	-3.74764	1.34872	6.72037e-10	1.15454e-08	1.02931	2.29545	1.02931	2.29545	41	199	0.284084	1.23722	0.581325	2.54666
30659	NM_131386,NM_131386_dup1	dnmt3bb.2	DNA (cytosine-5-)-methyltransferase 3 beta, duplicate b.2	protein_coding	NP_571461.1	ZDB-GENE-990712-11	-2.04324	1.72605	0.000184383	0.00113236	1.64749	2.42247	1.64749	2.42247	84	222	0.319851	0.762864	0.654515	1.57025
30660	NM_001159909	mtnr1al	melatonin receptor type 1A like	protein_coding	NP_001153381.1	ZDB-GENE-990415-154	5.4996	-2.56122	0.0443061	0.12053	0.296925	0.0555944	0.296925	0.0555944	9	2	0.158998	0.024842	0.325359	0.051133
30663	NM_131389,XM_005162976,XM_009297786	rag1	recombination activating gene 1	protein_coding	NP_571464.1;XP_005163033.1;XP_009296061.1	ZDB-GENE-990415-234	5.20375	0.379675	4.59485e-10	8.03073e-09	1.65913	0.498267	1.65913	0.498267	85	21	0.324168	0.068787	0.663348	0.141588
30667	NM_131393,NM_131393_dup1,NM_131393_dup2	mtnr1aa	melatonin receptor 1A a	protein_coding	NP_571468.1	ZDB-GENE-990415-155	4.98327	-2.21419	0.00961124	0.0350947	0.383715	0.0826084	0.383715	0.0826084	12	3	0.117412	0.022342	0.12821	0.045989
30697	NM_001308640,NM_131422	nkx2.2a	NK2 homeobox 2a	protein_coding	NP_001295569.1;NP_571497.2	ZDB-GENE-980526-403	2.99067	0.169221	3.78553e-05	0.000274915	1.40623	0.632288	1.40623	0.632288	65	28	0.730665	0.263876	1.49517	0.543153
30701	NM_131426	lef1	lymphoid enhancer-binding factor 1	protein_coding	NP_571501.1	ZDB-GENE-990714-26	5.122	-0.418927	1.11751e-06	1.1252e-05	1.14977	0.305356	1.14977	0.305356	48	12	0.321405	0.066299	0.657694	0.136468
30702	NM_131427,XM_021477394	cpeb1b	cytoplasmic polyadenylation element binding protein 1b	protein_coding	NP_571502.2;XP_021333069.1	ZDB-GENE-990927-1	-4.08897	0.641979	3.26643e-08	4.31448e-07	0.663575	1.76406	0.663575	1.76406	23	122	0.142011	0.688619	0.290599	1.41743
30712	NM_131435,XM_005160623	snap25a	synaptosomal-associated protein, 25a	protein_coding	NP_571510.1;XP_005160680.1	ZDB-GENE-980526-468	2.24919	1.51971	3.20679e-05	0.000236275	2.30325	1.45853	2.30325	1.45853	155	89	1.26725	0.638209	2.59319	1.31367
30721	NM_131443,NM_131443_dup1	pdx1	pancreatic and duodenal homeobox 1	protein_coding	NP_571518.2	ZDB-GENE-990415-122	4.39019	1.32581	5.66845e-12	1.25641e-10	2.33989	0.943546	2.33989	0.943546	160	47	2.68902	0.698672	4.68479	1.01947
30724	NM_206888	melk	maternal embryonic leucine zipper kinase	protein_coding	NP_996771.2	ZDB-GENE-990603-5	-3.47669	1.75344	3.62134e-10	6.45411e-09	1.30609	2.61518	1.30609	2.61518	58	261	0.418312	1.68729	0.855998	3.47306
30738	NM_131454	eif4e1b	eukaryotic translation initiation factor 4E family member 1B	protein_coding	NP_571529.1	ZDB-GENE-980526-127	-5.71781	1.35472	1.6641e-14	5.1656e-13	0.796059	2.38498	0.796059	2.38498	29	215	0.577325	3.82182	1.18139	7.86669
57924	NM_131496,NM_131496_dup1,NM_131496_dup2,NM_131496_dup3	smx5	smx5	protein_coding	NP_571571.1	ZDB-GENE-000616-10	-2.18495	1.92021	2.77712e-05	0.000207051	1.73812	2.61054	1.73812	2.61054	92	260	1.31437	3.31802	2.6896	5.95833
57925	NM_001115095	cdc25b	cell division cycle 25B	protein_coding	NP_001108567.1	ZDB-GENE-000330-5	-2.10744	3.84663	1.65646e-06	1.6103e-05	3.35291	4.35244	3.35291	4.35244	363	989	2.22781	5.41813	4.55879	11.1525
58023	NM_131511,NM_131511_dup1	fzd9b	frizzled class receptor 9b	protein_coding	NP_571586.1	ZDB-GENE-000906-4	-3.35267	-1.57765	0.0143062	0.0483498	0.172433	0.518192	0.172433	0.518192	5	22	0.053422	0.209678	0.109318	0.313647
58025	NM_131513	ccnb1	cyclin B1	protein_coding	NP_571588.1	ZDB-GENE-000406-10	-4.66418	4.01733	1.9211e-21	1.56794e-19	2.74151	4.78338	2.74151	4.78338	224	1351	2.79753	15.0631	5.72461	31.0055
58028	NM_131516,NM_131516_dup1	pvalb2	parvalbumin 2	protein_coding	NP_571591.1	ZDB-GENE-000322-4	-5.35605	-0.478042	3.44626e-06	3.13502e-05	0.266794	1.07042	0.266794	1.07042	8	56	0.208419	1.31269	0.42649	2.70199
58032	NM_131519	edn1	endothelin 1	protein_coding	NP_571594.1	ZDB-GENE-000920-1	3.17928	0.838895	4.39128e-07	4.78167e-06	1.8842	0.883367	1.8842	0.883367	106	43	1.64363	0.597367	3.36339	1.2296
58039	NM_131524,XM_005170070,XM_005170071,XM_005170072	dazl	deleted in azoospermia-like	protein_coding	NP_571599.1;XP_005170127.1;XP_005170128.1;XP_005170129.1	ZDB-GENE-000405-6	-3.91547	4.25193	5.6073e-18	2.78759e-16	3.12416	4.96493	3.12416	4.96493	304	1539	2.90008	12.9505	5.93447	26.6569
58048	NM_131533,XM_005157968	hoxa9b	homeobox A9b	protein_coding	NP_571608.1;XP_005158025.1	ZDB-GENE-000823-2	2.34101	0.973561	9.55787e-05	0.000629637	1.89409	1.11035	1.89409	1.11035	107	59	1.05318	0.517009	2.15514	1.06419
58052	NM_131537,NM_131537_dup1	hoxb5b	homeobox B5b	protein_coding	NP_571612.2	ZDB-GENE-000823-6	3.30171	-0.00217161	1.49312e-05	0.000118146	1.32083	0.537846	1.32083	0.537846	59	23	0.671604	0.225609	1.37431	0.464386
58056	NM_131541	hoxb10a	homeo box B10a	protein_coding	NP_571616.1	ZDB-GENE-000328-2	3.31598	1.47327	3.57272e-09	5.54841e-08	2.38967	1.18703	2.38967	1.18703	167	65	1.46046	0.50302	2.98856	1.0354
58061	NM_131544,XM_005159523	hoxa11a	homeobox A11a	protein_coding	NP_571619.1;XP_005159580.1	ZDB-GENE-000823-8	7.63835	0.705817	4.51836e-15	1.51765e-13	1.95205	0.457572	1.95205	0.457572	113	19	0.46879	0.069461	0.95929	0.142977
58071	NM_152893,XM_005161930,XM_021469840	tnnt2a	troponin T type 2a (cardiac)	protein_coding	NP_690853.1;XP_005161987.1;XP_021325515.1	ZDB-GENE-000626-1	-5.39698	1.13333	6.0742e-13	1.53905e-11	0.731337	2.19382	0.731337	2.19382	26	182	0.401299	2.65927	0.821183	5.47375
58082	NM_131563,NM_131563_dup1	tnnc2	troponin C type 2 (fast)	protein_coding	NP_571638.1	ZDB-GENE-000322-2	2.71985	0.0217135	0.000244433	0.00144819	1.2912	0.613888	1.2912	0.613888	57	27	0.723653	0.299783	1.48082	0.617063
58084	NM_131565,XM_005163151	tnnt3a	troponin T type 3a (skeletal, fast)	protein_coding	NP_571640.1;XP_005163208.3	ZDB-GENE-000322-3	19.0261	0.4926	3.1227e-20	2.13051e-18	1.87425	0.185873	1.87425	0.185873	105	7	1.79281	0.085186	3.66865	0.175344
58085	NM_131566	prph2a	peripherin 2a (retinal degeneration, slow)	protein_coding	NP_571641.1	ZDB-GENE-000616-8	4.71631	-1.93332	0.00394482	0.0165732	0.465579	0.109126	0.465579	0.109126	15	4	0.114366	0.027346	0.234029	0.056288
58103	NM_131581,XM_009291667	or111-10	odorant receptor, family D, subfamily 111, member 10	protein_coding	NP_571656.1;XP_009289942.1	ZDB-GENE-000329-10	-8.24655	-1.2335	2.5283e-05	0.000190616	0.105912	0.720926	0.105912	0.720926	3	33	0.037486	0.39343	0.076708	0.809822
58114	NM_131591	actc1b	actin, alpha, cardiac muscle 1b	protein_coding	NP_571666.1	ZDB-GENE-000322-1	3.5419	3.89016	1.31798e-15	4.76271e-14	4.59133	2.91105	4.59133	2.91105	910	332	13.4722	4.38444	27.5682	9.02478
58143	NM_131619	mylz3	myosin, light polypeptide 3, skeletal muscle	protein_coding	NP_571694.1	ZDB-GENE-000322-6	2.42452	2.22224	6.76879e-07	7.09626e-06	2.92151	1.89174	2.92151	1.89174	259	138	4.99862	2.38301	10.2287	4.9051
58147	NM_131623,NM_131623_dup1	p2rx3a	purinergic receptor P2X, ligand-gated ion channel, 3a	protein_coding	NP_571698.1	ZDB-GENE-000427-3	-2.53623	-0.979337	0.0211185	0.0666045	0.326439	0.720926	0.326439	0.720926	10	33	0.104436	0.312473	0.193482	0.643183
58153	NM_131629	slc40a1	solute carrier family 40 (iron-regulated transporter), member 1	protein_coding	NP_571704.1	ZDB-GENE-000511-8	-2.00015	6.5039	1.71055e-06	1.65429e-05	5.9415	6.92986	5.9415	6.92986	2381	6156	11.8331	27.3181	24.2141	56.2305
60310	NM_131634,NM_131634_dup1,XM_005158695	hmx3a	H6 family homeobox 3a	protein_coding	NP_571709.2;XP_005158752.1	ZDB-GENE-001020-1	2.7154	-0.539311	0.00191784	0.00890088	0.974437	0.436786	0.974437	0.436786	38	18	0.32305	0.145801	0.360488	0.300113
60636	NM_131638,XM_005170922,XM_005170923	pax5	paired box 5	protein_coding	NP_571713.1;XP_005170979.1;XP_005170980.1	ZDB-GENE-001030-2	2.88804	0.182387	6.36043e-05	0.000436199	1.40623	0.650456	1.40623	0.650456	65	29	0.428271	0.172799	0.876375	0.355684
60639	NM_131641,XM_005168819,XM_005168822,XM_005168823,XM_009302973,XM_017356906,XM_021477600,XM_021477601,XM_021477602,XM_021477603	pax6b	paired box 6b	protein_coding	NP_571716.1;XP_005168876.1;XP_005168879.1;XP_005168880.1;XP_009301248.1;XP_017212395.1;XP_021333275.1;XP_021333276.1;XP_021333277.1;XP_021333278.1	ZDB-GENE-001031-1	3.58615	1.18474	2.06362e-09	3.29261e-08	2.17932	0.987088	2.17932	0.987088	139	50	1.39245	0.376647	2.84939	0.775277
63999	NM_131663	star	steroidogenic acute regulatory protein	protein_coding	NP_571738.1	ZDB-GENE-001120-3	-3.84313	3.07762	2.49547e-15	8.75218e-14	2.15485	3.83583	2.15485	3.83583	136	676	2.00266	8.8966	4.09807	18.3125
64263	NM_131667	gch2	GTP cyclohydrolase 2	protein_coding	NP_571742.1	ZDB-GENE-001205-3	2.57354	-0.517558	0.00323827	0.0140022	0.974437	0.457572	0.974437	0.457572	38	19	0.380446	0.17067	0.778511	0.351301
64274	NM_131672,XM_021481056,XM_021481057	csf1ra	colony stimulating factor 1 receptor, a	protein_coding	NP_571747.1;XP_021336731.1;XP_021336732.1	ZDB-GENE-001205-1	-2.15971	6.27964	1.21502e-07	1.46828e-06	5.64767	6.74301	5.64767	6.74301	1935	5402	10.04	25.0284	20.545	51.5176
64616	NM_131690,NM_131690_dup1	atp1a1b	ATPase, Na+/K+ transporting, alpha 1b polypeptide	protein_coding	NP_571765.1	ZDB-GENE-001212-5	-3.45048	2.93519	4.60818e-13	1.1918e-11	2.13831	3.67207	2.13831	3.67207	134	598	0.76065	3.04326	1.55653	6.26415
64671	NM_131692	cmlc1	cardiac myosin light chain-1	protein_coding	NP_571767.2	ZDB-GENE-030522-1	-59.284	2.25305	7.35072e-48	8.3731e-45	0.204577	3.34954	0.204577	3.34954	6	468	0.138664	9.74945	0.283751	20.0679
64692	NM_131696	zp3b	zona pellucida glycoprotein 3b	protein_coding	NP_571771.1	ZDB-GENE-031124-2	-2.22204	-0.40724	0.0113003	0.0399538	0.517683	0.97272	0.517683	0.97272	17	49	0.180514	0.469101	0.369388	0.965581
64812	NM_131702	sox19b	SRY (sex determining region Y)-box 19b	protein_coding	NP_571777.1	ZDB-GENE-010111-1	-2.2155	1.77076	3.36031e-05	0.000246601	1.62391	2.48961	1.62391	2.48961	82	235	0.592372	1.53062	1.21218	3.15059
65223	NM_131708	try	trypsin	protein_coding	NP_571783.2	ZDB-GENE-010131-7	3.02703	11.9772	2.29366e-14	6.98739e-13	12.5656	10.9682	12.5656	10.9682	238705	101932	5213.38	1987.91	10668.2	4091.84
65235	NM_131720,NM_131720_dup1	six5	SIX homeobox 5	protein_coding	NP_571795.1	ZDB-GENE-010201-3	2.27998	-0.201978	0.0034295	0.0147053	1.11637	0.59525	1.11637	0.59525	46	26	0.345248	0.674415	0.706486	1.00708
79079	NM_131725,XM_009297761	cpeb1a	cytoplasmic polyadenylation element binding protein 1a	protein_coding	NP_571800.1;XP_009296036.1	ZDB-GENE-080723-42	-21.0693	0.595653	1.1597e-19	7.18274e-18	0.172433	1.89935	0.172433	1.89935	5	139	0.036308	0.983594	0.074297	2.0246
79376	NM_131730	gfra1a	gdnf family receptor alpha 1a	protein_coding	NP_571805.1	ZDB-GENE-010226-2	2.02828	0.573788	0.00219389	0.0100118	1.56323	0.97272	1.56323	0.97272	77	49	1.11896	0.626819	2.28975	1.29022
80354	NM_131736,NM_131736_dup1,NM_131736_dup2,XM_009291043	slit3	slit homolog 3 (Drosophila)	protein_coding	NP_571811.3;XP_009289318.1	ZDB-GENE-010306-4	-4.40455	1.99711	4.41972e-14	1.30397e-12	1.2912	2.88444	1.2912	2.88444	57	325	1.40936	0.878862	2.0366	1.80902
80362	NM_131744	or111-11	odorant receptor, family D, subfamily 111, member 11	protein_coding	NP_571819.2	ZDB-GENE-010308-10	-2.63968	-0.498054	0.00397843	0.0166876	0.438804	0.958207	0.438804	0.958207	14	48	0.138152	0.438178	0.282702	0.90193
80363	NM_131745,XM_009291683	or111-9	odorant receptor, family D, subfamily 111, member 9	protein_coding	NP_571820.1;XP_009289958.1	ZDB-GENE-010308-11	-11.9569	-2.07783	0.000794618	0.00415699	0.0361747	0.415695	0.0361747	0.415695	1	17	0.010565	0.268847	0.021619	0.553385
80364	NM_131746,XM_005157703	or111-6	odorant receptor, family D, subfamily 111, member 6	protein_coding	NP_571821.1;XP_005157760.1	ZDB-GENE-010308-14	2.46034	-1.17475	0.0195301	0.0626279	0.663575	0.305356	0.663575	0.305356	23	12	0.275028	0.152568	0.562794	0.314042
80374	NM_152953,NM_152953_dup1	cyp11a1	cytochrome P450, family 11, subfamily A, polypeptide 1	protein_coding	NP_694485.2	ZDB-GENE-010306-1	-12.8293	-0.337287	4.20033e-10	7.41539e-09	0.139556	1.2239	0.139556	1.2239	4	68	0.034016	0.511717	0.069607	1.0533
80973	NM_212564,NM_212564_dup1	cdk1	cyclin-dependent kinase 1	protein_coding	NP_997729.1	ZDB-GENE-010320-1	-3.12515	2.92912	2.00822e-11	4.16904e-10	2.2192	3.63605	2.2192	3.63605	144	582	1.95942	7.09659	4.00959	14.6074
81534	NM_001320073,NM_001320073_dup1,NM_001320073_dup2,NM_131758,NM_131758_dup1,NM_131758_dup2,XM_017352833,XM_017352834	stom	stomatin	protein_coding	NP_001307002.1;NP_571833.1	ZDB-GENE-980526-486	2.05277	5.13123	1.10206e-06	1.11135e-05	5.588	4.58158	5.588	4.58158	1855	1168	9.61593	5.57305	16.4999	11.4714
81580	NM_131762	cldna	claudin a	protein_coding	NP_571837.2	ZDB-GENE-010328-1	-3.41549	-1.82741	0.0347041	0.0993378	0.139556	0.436786	0.139556	0.436786	4	18	0.036957	0.153321	0.075626	0.315591
81587	NM_131767	cldnh	claudin h	protein_coding	NP_571842.1	ZDB-GENE-010328-8	2.93949	3.60058	1.27377e-11	2.70228e-10	4.25389	2.83763	4.25389	2.83763	712	313	7.15038	2.80323	14.6319	5.77008
81590	NM_131770	cldn1	claudin 1	protein_coding	NP_571845.1	ZDB-GENE-010328-11	-3.02821	-0.265923	0.000378252	0.00214128	0.465579	1.11035	0.465579	1.11035	15	59	0.372372	1.37138	0.761989	2.82279
83916	NM_131794,XM_021478333	nr5a1a	nuclear receptor subfamily 5, group A, member 1a	protein_coding	NP_571869.1;XP_021334008.1	ZDB-GENE-010504-1	-2.00944	1.11278	0.0011366	0.00568983	1.26095	1.92943	1.26095	1.92943	55	143	0.407927	1.16023	0.834747	2.38817
84039	NM_001328495	bco1	beta-carotene oxygenase 1	protein_coding	NP_001315424.1	ZDB-GENE-010508-1	2.64434	6.48967	2.76945e-11	5.64644e-10	7.03766	5.65264	7.03766	5.65264	5135	2510	53.5641	23.377	109.609	48.1185
84040	NM_199524,XM_005161114	clic3	chloride intracellular channel 3	protein_coding	NP_955818.1;XP_005161171.1	ZDB-GENE-010507-2	-8.62917	-0.294718	5.88311e-09	8.82264e-08	0.204577	1.2239	0.204577	1.2239	6	68	0.055341	0.689624	0.113244	1.4195
114410	NM_001002682	casq2	calsequestrin 2	protein_coding	NP_001002682.1	ZDB-GENE-010724-12	2.02975	1.55835	0.000239934	0.00142475	2.29581	1.54847	2.29581	1.54847	154	98	1.03625	0.585427	2.1205	1.20502
114450	NM_131836,NM_131836_dup1	sim2	single-minded family bHLH transcription factor 2	protein_coding	NP_571911.1	ZDB-GENE-010803-1	8.05395	-2.88647	0.0433314	0.11865	0.236021	0.028065	0.236021	0.028065	7	1	0.036717	0.015786	0.075135	0
114453	NM_131837,NM_131837_dup1,XM_021470106,XM_021470107,XM_021470108,XM_021470109	cebp1	CCAAT/enhancer binding protein (C/EBP) 1	protein_coding	NP_571912.1;XP_021325781.1;XP_021325782.1;XP_021325783.1;XP_021325784.1	ZDB-GENE-010611-1	-5.32118	-1.09214	0.000150641	0.000944175	0.172433	0.75491	0.172433	0.75491	5	35	0.048983	0.45218	0.044824	0.8959
116992	NM_001024810,NM_001024810_dup1	smad6a	SMAD family member 6a	protein_coding	NP_001019981.2	ZDB-GENE-011015-1	2.11672	0.642213	0.00118732	0.00590813	1.62391	0.987088	1.62391	0.987088	82	50	0.568906	0.312935	0.541046	0.398081
117510	NM_131858	sfrp5	secreted frizzled-related protein 5	protein_coding	NP_571933.1	ZDB-GENE-011108-2	2.7807	0.762672	6.15403e-06	5.30185e-05	1.79201	0.91377	1.79201	0.91377	97	45	0.908897	0.378732	1.85989	0.779568
117603	NM_131859,NM_131859_dup1,XM_017356404	klf3	Kruppel-like factor 3 (basic)	protein_coding	NP_571934.3	ZDB-GENE-011116-1	2.91654	3.80167	9.92153e-12	2.13586e-10	4.4426	3.01988	4.4426	3.01988	817	362	4.6003	1.82621	5.27218	3.759
140421	NM_131861,XM_005168204,XM_005168205,XR_002459114	jag1a	jagged 1a	protein_coding	NP_571936.1;XP_005168261.1;XP_005168262.1	ZDB-GENE-011128-2	-2.31523	2.78362	6.73186e-07	7.0632e-06	2.35429	3.39604	2.35429	3.39604	162	485	0.44904	1.20789	0.918876	2.48628
140426	NM_131866,NM_131866_dup1,XM_005165261,XM_021475989	gc3	guanylyl cyclase 3	protein_coding	NP_571941.1;XP_005165318.1;XP_021331664.1	ZDB-GENE-011128-9	-4.92896	1.85628	5.57679e-15	1.84245e-13	1.13317	2.78515	1.13317	2.78515	47	300	0.188242	1.13943	0.184466	1.90353
140430	NM_131870	guca1a	guanylate cyclase activator 1A	protein_coding	NP_571945.1	ZDB-GENE-011128-5	2.48508	-0.870183	0.013932	0.0475018	0.796059	0.372567	0.796059	0.372567	29	15	0.337488	0.156372	0.690606	0.32187
140515	rna75425	trnR	tRNA-Arg	tRNA	.	ZDB-GENE-011205-33	2.47212	2.2523	3.65673e-07	4.0372e-06	2.95496	1.89935	2.95496	1.89935	266	139	70.7081	33.0021	144.691	67.9303
140516	rna75414	trnQ	tRNA-Gln	tRNA	.	ZDB-GENE-011205-22	2.01073	1.6615	0.000242117	0.00143609	2.37562	1.62397	2.37562	1.62397	165	106	43.2448	24.8146	88.4923	51.0775
140522	rna75415	trnM	tRNA-Met	tRNA	.	ZDB-GENE-011205-23	2.38775	1.29601	1.94431e-05	0.000150174	2.1466	1.28332	2.1466	1.28332	135	73	36.3662	17.5957	74.4167	36.2184
140523	rna75416	trnW	tRNA-Trp	tRNA	.	ZDB-GENE-011205-24	2.64125	0.612514	4.3055e-05	0.000308196	1.67069	0.867922	1.67069	0.867922	86	42	22.8854	10.0005	46.8308	20.5847
140527	rna75429	trnE	tRNA-Glu	tRNA	.	ZDB-GENE-011205-37	2.33696	0.109814	0.00115029	0.00574682	1.30609	0.703628	1.30609	0.703628	58	32	15.6697	7.69006	32.0652	15.829
140615	NM_131645	fads2	fatty acid desaturase 2	protein_coding	NP_571720.2	ZDB-GENE-011212-1	3.68912	8.22648	6.19848e-19	3.43328e-17	8.88345	7.00834	8.88345	7.00834	18560	6503	208.028	65.0798	425.691	133.958
140819	NM_001311348,XM_021476760,XM_021476761,XM_021476762,XM_021476763,XM_021476764,XM_021476765,XM_021476766,XM_021476767,XM_021476768,XM_021476769,XM_021476770,XM_021476771,XM_021476772,XM_021476773	ptprfa	protein tyrosine phosphatase, receptor type, f, a	protein_coding	NP_001298277.1;XP_021332435.1;XP_021332436.1;XP_021332437.1;XP_021332438.1;XP_021332439.1;XP_021332440.1;XP_021332441.1;XP_021332442.1;XP_021332443.1;XP_021332444.1;XP_021332445.1;XP_021332446.1;XP_021332447.1;XP_021332448.1	ZDB-GENE-020107-2	2.24395	6.13501	2.92041e-08	3.88384e-07	6.61763	5.4697	6.61763	5.4697	3828	2205	11.4632	5.78194	23.4573	11.9013
170450	NM_131894,NM_131894_dup1,NM_131894_dup2,XM_005170896,XM_005170897,XM_005170898	gria2a	glutamate receptor, ionotropic, AMPA 2a	protein_coding	NP_571969.1;XP_005170953.1;XP_005170954.1;XP_005170955.1	ZDB-GENE-020125-3	-2.12137	-0.232669	0.0105789	0.037837	0.592472	1.05686	0.592472	1.05686	20	55	0.093191	0.224882	0.088452	0.268377
170984	NM_199130	nitr6a	novel immune-type receptor 6a	protein_coding	NP_954581.3	ZDB-GENE-020225-42	-3.14145	0.624353	2.87327e-06	2.64873e-05	0.774806	1.69571	0.774806	1.69571	28	114	0.37515	1.37569	0.767674	2.83167
171094	NM_139077,NM_139077_dup1	nek8	NIMA-related kinase 8	protein_coding	NP_620776.1	ZDB-GENE-020509-1	-2.13522	0.500148	0.00208874	0.00958705	0.897866	1.50919	0.897866	1.50919	34	94	0.226905	0.557802	0.464319	0.923407
192122	NM_152956,NM_152956_dup1,XM_009305776,XM_021477542	dachb	dachshund b	protein_coding	NP_694488.2	ZDB-GENE-020402-4	2.34362	2.50421	7.34032e-07	7.63737e-06	3.15739	2.1305	3.15739	2.1305	312	172	2.47656	1.14674	3.39201	2.36041
192294	NM_153666	tbx6	T-box 6	protein_coding	NP_705952.2	ZDB-GENE-020416-5	3.08754	-0.26601	0.000158383	0.00098844	1.14977	0.478063	1.14977	0.478063	48	20	0.290881	0.108619	0.595234	0.223578
192295	NM_152949,XM_021480961	ccna2	cyclin A2	protein_coding	NP_694481.1;XP_021336636.1	ZDB-GENE-020418-1	-3.2638	4.50834	1.77141e-14	5.47279e-13	3.5409	5.15906	3.5409	5.15906	419	1768	3.91386	15.1518	8.00898	31.188
192309	NM_153667	tpi1a	triosephosphate isomerase 1a	protein_coding	NP_705953.1	ZDB-GENE-020416-3	-4.02016	2.05594	5.47224e-13	1.39462e-11	1.39235	2.91482	1.39235	2.91482	64	333	0.984834	4.58352	2.01528	9.43457
192314	NM_173241,XM_009294593	dtl	denticleless E3 ubiquitin protein ligase homolog (Drosophila)	protein_coding	NP_775348.1;XP_009292868.1	ZDB-GENE-020419-34	-2.69942	1.7269	3.26976e-07	3.65307e-06	1.46048	2.51957	1.46048	2.51957	69	241	0.538627	1.68992	1.1022	3.47848
192317	NM_173244,NM_173244_dup1,NM_173244_dup2,XM_017353103	stil	scl/tal1 interrupting locus	protein_coding	NP_775351.2	ZDB-GENE-020419-39	-3.40505	1.34158	1.10631e-08	1.57267e-07	1.08217	2.2663	1.08217	2.2663	44	194	0.164978	0.65995	0.337596	1.35539
192323	NM_212567	mcm3	minichromosome maintenance complex component 3	protein_coding	NP_997732.2	ZDB-GENE-020419-4	-2.06414	4.99313	1.05038e-06	1.0625e-05	4.4426	5.45362	4.4426	5.45362	817	2180	5.11548	12.197	10.4679	25.1059
192332	NM_173253	smc4	structural maintenance of chromosomes 4	protein_coding	NP_775360.2	ZDB-GENE-020419-21	-2.10763	4.59291	7.55248e-07	7.84565e-06	4.04341	5.07244	4.04341	5.07244	610	1662	2.69974	6.5769	5.5245	13.5377
195817	NM_152973,XM_021469720	lmnl3	lamin L3	protein_coding	NP_694505.2;XP_021325395.1	ZDB-GENE-020424-4	-5.51938	2.94533	1.49323e-21	1.25791e-19	1.73812	3.79762	1.73812	3.79762	92	657	0.801694	5.22369	1.64052	10.7523
195818	NM_173261,XM_021467102,XM_021467103	kif11	kinesin family member 11	protein_coding	NP_775368.2;XP_021322777.1;XP_021322778.1	ZDB-GENE-020426-1	-2.52301	5.16939	5.02504e-10	8.74758e-09	4.41882	5.71278	4.41882	5.71278	803	2619	4.12549	12.1092	8.44204	24.9251
195820	NM_001001812,NM_001001812_dup1	fshr	follicle stimulating hormone receptor	protein_coding	NP_001001812.1	ZDB-GENE-020423-5	-5.02284	-0.395663	2.8034e-06	2.58704e-05	0.296925	1.11035	0.296925	1.11035	9	59	0.065327	0.383602	0.038984	0.789593
246092	NM_199271	cpa5	carboxypeptidase A5	protein_coding	NP_954965.1	ZDB-GENE-020514-1	2.27282	10.2832	1.09847e-08	1.56407e-07	10.7579	9.57449	10.7579	9.57449	68158	38763	943.464	479.127	1930.62	986.22
246095	NM_144764	gpib	glucose-6-phosphate isomerase b	protein_coding	NP_658910.2	ZDB-GENE-020513-3	-2.76699	1.60163	3.19383e-07	3.57892e-06	1.36416	2.42247	1.36416	2.42247	62	222	0.596397	1.92329	1.22041	3.95884
246222	NM_001328433,XM_021478599	tbx15	T-box 15	protein_coding	NP_001315362.1;XP_021334274.1	ZDB-GENE-020529-1	-2.95907	-0.480968	0.000764908	0.00402244	0.411522	0.987088	0.411522	0.987088	13	50	0.077304	0.270539	0.158188	0.556868
246224	NM_131028,XM_021466612	ahr1a	aryl hydrocarbon receptor 1a	protein_coding	NP_571103.2;XP_021322287.1	ZDB-GENE-020531-2	2.63989	5.66026	4.507e-11	8.97939e-10	6.21588	4.8468	6.21588	4.8468	2888	1414	18.7149	8.14257	38.2965	16.7604
246227	NM_153657	ptgs2a	prostaglandin-endoperoxide synthase 2a	protein_coding	NP_705943.1	ZDB-GENE-020530-2	-2.77701	2.54246	6.26948e-09	9.33397e-08	2.01684	3.24282	2.01684	3.24282	120	431	1.04662	3.36282	2.14171	6.92192
252851	NM_212614	mycn	MYCN proto-oncogene, bHLH transcription factor	protein_coding	NP_997779.2	ZDB-GENE-020711-1	-3.07397	-0.662798	0.00157061	0.00749654	0.355361	0.898649	0.355361	0.898649	11	44	0.0706	0.267086	0.14447	0.549761
259186	NM_212571,XM_009306587,XM_009306589	pcdh10a	protocadherin 10a	protein_coding	NP_997736.1;XP_009304862.1;XP_009304864.1	ZDB-GENE-020731-1	2.36507	2.89292	1.91466e-07	2.24138e-06	3.51229	2.433	3.51229	2.433	410	224	1.92858	0.97909	3.94648	2.01533
259194	NM_001004494,XM_009297767,XM_021470440	prc1a	protein regulator of cytokinesis 1a	protein_coding	NP_001004494.1;XP_009296042.1;XP_021326115.1	ZDB-GENE-020801-3	-3.40949	3.07355	3.64798e-13	9.64414e-12	2.25801	3.79762	2.25801	3.79762	149	657	1.19405	4.79902	2.44339	9.87815
259250	NM_153670,XM_021469300	cers4a	ceramide synthase 4a	protein_coding	NP_705956.1;XP_021324975.1	ZDB-GENE-020808-1	-3.00793	1.94027	7.65891e-09	1.12286e-07	1.52555	2.73495	1.52555	2.73495	74	288	0.775898	2.59758	1.58773	5.34676
259304	NM_153672,NM_153672_dup1	twsg1b	twisted gastrulation BMP signaling modulator 1b	protein_coding	NP_705958.1	ZDB-GENE-020812-3	3.39078	-1.76	0.0153481	0.0512955	0.491866	0.160742	0.491866	0.160742	16	6	0.51904	0.165095	0	0
260350	NM_153650	has2	hyaluronan synthase 2	protein_coding	NP_705936.1	ZDB-GENE-020828-1	-14.0716	2.10977	3.07748e-31	9.59843e-29	0.640261	3.15328	0.640261	3.15328	22	402	0.143648	2.36764	0.293948	4.87347
260351	NM_178222	sim1a	single-minded family bHLH transcription factor 1a	protein_coding	NP_835740.2	ZDB-GENE-020829-1	3.76565	-0.453605	2.69074e-05	0.000201529	1.08217	0.372567	1.08217	0.372567	44	15	0.305358	0.091284	0.624857	0.187896
266676	NM_200462	dnah9	dynein, axonemal, heavy chain 9	protein_coding	NP_956756.1	ZDB-GENE-020925-1	-5.293	4.17509	8.98988e-25	1.23961e-22	2.74697	4.96584	2.74697	4.96584	225	1540	2.1388	13.0713	4.37666	26.9055
266721	NM_001012365	trh	thyrotropin-releasing hormone	protein_coding	NP_001012365.2	ZDB-GENE-020930-1	-3.70467	0.0359872	6.1327e-06	5.28696e-05	0.491866	1.32916	0.491866	1.32916	16	77	0.158354	0.718394	0.324042	1.47872
266981	NM_207048	ccnf	cyclin F	protein_coding	NP_996931.1	ZDB-GENE-021030-2	-3.2327	3.6915	2.53745e-13	6.81833e-12	2.82141	4.36625	2.82141	4.36625	239	999	1.30438	4.87341	2.66917	10.0313
280646	NM_001328502,NM_173219,XM_021477388,XM_021477389	lmo1	LIM domain only 1	protein_coding	NP_001315431.1;NP_775326.1;XP_021333063.1;XP_021333064.1	ZDB-GENE-021115-6	-2.80418	-0.43718	0.00169143	0.00800467	0.438804	1.00132	0.438804	1.00132	14	51	0.138994	0.473303	0.284424	0.974234
280648	NM_200707,XM_021469280	rdh8a	retinol dehydrogenase 8a	protein_coding	NP_957001.1;XP_021324955.1	ZDB-GENE-021115-3	2.33771	2.67457	4.91367e-07	5.30859e-06	3.30923	2.2663	3.30923	2.2663	351	194	4.12361	2.04229	8.4382	4.20377
280649	NM_001003890,NM_001003890_dup1	plk1	polo-like kinase 1 (Drosophila)	protein_coding	NP_001003890.3	ZDB-GENE-021115-7	-2.79045	3.23393	4.21696e-10	7.43975e-09	2.56704	3.88269	2.56704	3.88269	194	700	1.53789	4.97754	3.147	10.1287
282555	NM_173220,NM_173220_dup1,XM_009293521	has3	hyaluronan synthase 3	protein_coding	NP_775327.2	ZDB-GENE-021118-1	-3.31041	-1.3654	0.00903825	0.0333136	0.204577	0.59525	0.204577	0.59525	6	26	0.016447	0.081905	0.033655	0.143331
317733	NM_174862,XM_005156971,XM_005156972,XM_005156973	esr2b	estrogen receptor 2b	protein_coding	NP_777287.2;XP_005157028.1;XP_005157029.1;XP_005157030.1	ZDB-GENE-030116-1	2.47286	6.49737	5.15435e-10	8.96671e-09	7.01829	5.72836	7.01829	5.72836	5066	2648	31.8754	13.7969	65.227	28.3991
317763	NM_175042,XM_005157833,XM_005157834	ttk	ttk protein kinase	protein_coding	NP_778207.1;XP_005157890.1;XP_005157891.1	ZDB-GENE-030123-1	-2.40629	3.554	3.38592e-08	4.46216e-07	2.97374	4.12934	2.97374	4.12934	270	840	1.526	4.32978	3.12267	8.91227
321033	NM_198870	aif1l	allograft inflammatory factor 1-like	protein_coding	NP_942571.1	ZDB-GENE-030131-9646	-2.6974	5.59899	2.00654e-11	4.16886e-10	4.7644	6.16227	4.7644	6.16227	1031	3595	8.76107	27.2964	17.9279	56.1861
321046	NM_131242	c3a.1	complement component c3a, duplicate 1	protein_coding	NP_571317.1	ZDB-GENE-990415-35	-2.14669	13.8833	9.75927e-08	1.19758e-06	13.2296	14.3316	13.2296	14.3316	378242	1049552	1393.66	3453.2	2851.87	7107.94
321053	NM_001100137	mybphb	myosin binding protein Hb	protein_coding	NP_001093607.1	ZDB-GENE-030131-9794	-2.40946	-1.48079	0.048953	0.130337	0.236021	0.518192	0.236021	0.518192	7	22	0.074403	0.202841	0.152251	0.417522
321056	NM_198871	zgc:63569	zgc:63569	protein_coding	NP_942572.1	ZDB-GENE-030131-9816	-2.49351	3.53072	1.07525e-08	1.53601e-07	2.92151	4.12122	2.92151	4.12122	259	835	2.41313	6.95828	4.93802	14.3227
321070	NM_001093747,XM_009294695,XM_009294697,XM_017352433,XM_017352434,XM_017352437,XM_021468356,XM_021468357,XM_021468358,XM_021468359,XM_021468360,XM_021468361	rock2b	rho-associated, coiled-coil containing protein kinase 2b	protein_coding	NP_001087216.1;XP_009292970.1;XP_009292972.1;XP_017207922.1;XP_017207923.1;XP_017207926.1;XP_021324031.1;XP_021324032.1;XP_021324033.1;XP_021324034.1;XP_021324035.1;XP_021324036.1	ZDB-GENE-060125-2	-2.85441	8.28306	5.22246e-13	1.33616e-11	7.3451	8.85253	7.3451	8.85253	6364	23481	24.6498	81.1556	50.4411	167.048
321177	XM_003199845	si:ch211-153b23.5	si:ch211-153b23.5	protein_coding	XP_003199893.1	ZDB-GENE-030131-9744	2.86787	7.32494	4.84061e-13	1.24577e-11	7.8993	6.39053	7.8993	6.39053	9363	4220	178.576	71.8627	365.422	147.92
321217	NM_212580,NM_212580_dup1,XM_005170432,XM_005170433	mbd3b	methyl-CpG binding domain protein 3b	protein_coding	NP_997745.1	ZDB-GENE-030131-9792	-4.4943	2.77594	3.29877e-17	1.47734e-15	1.79201	3.59443	1.79201	3.59443	97	564	0.956861	4.99393	0.323453	1.64729
321240	NM_199539	armc1l	armadillo repeat containing 1, like	protein_coding	NP_955833.2	ZDB-GENE-030131-9819	-3.26501	2.61825	2.01192e-11	4.17341e-10	1.94255	3.36337	1.94255	3.36337	112	473	1.33335	5.03848	2.72845	10.371
321245	NM_205540	smyd1a	SET and MYND domain containing 1a	protein_coding	NP_991103.2	ZDB-GENE-030131-9825	-2.17501	0.672342	0.000932066	0.00476565	0.974437	1.63314	0.974437	1.63314	38	107	0.444471	1.13818	0.909526	2.3428
321270	NM_001326596	sb:cb470	sb:cb470	protein_coding	NP_001313525.1	ZDB-GENE-030131-9856	3.82799	-1.2775	0.00190528	0.00885358	0.686518	0.210575	0.686518	0.210575	24	8	0.530552	0.159612	1.08567	0.328539
321283	NM_212581,XM_005156975	tacc3	transforming, acidic coiled-coil containing protein 3	protein_coding	NP_997746.1;XP_005157032.1	ZDB-GENE-050522-327	-3.52133	4.07874	1.69562e-15	6.0358e-14	3.07719	4.76578	3.07719	4.76578	293	1334	1.7004	7.04582	3.47954	14.5029
321330	NM_201178,XM_005168961	rhpn2	rhophilin, Rho GTPase binding protein 2	protein_coding	NP_957472.1;XP_005169018.1	ZDB-GENE-030131-9927	2.2988	5.22799	1.77696e-08	2.44509e-07	5.73348	4.5673	5.73348	4.5673	2056	1156	17.0667	8.6254	34.9238	17.7542
321442	NM_198800	nppa	natriuretic peptide A	protein_coding	NP_942095.2	ZDB-GENE-030131-95	-10.6145	0.898233	7.08107e-18	3.48062e-16	0.383715	2.09114	0.383715	2.09114	12	166	0.137305	1.68716	0.280969	3.4728
321452	NM_199542,NM_199542_dup1	smc2	structural maintenance of chromosomes 2	protein_coding	NP_955836.2	ZDB-GENE-030131-105	-2.32609	3.51972	1.15182e-07	1.39965e-06	2.97374	4.08327	2.97374	4.08327	270	812	1.23461	3.32387	2.5264	6.84174
321618	NM_199552	h1f0	H1 histone family, member 0	protein_coding	NP_955846.1	ZDB-GENE-030131-337	-2.30429	7.44568	7.77827e-09	1.13972e-07	6.73438	7.93104	6.73438	7.93104	4154	12373	58.2735	154.999	119.246	319.045
321707	XM_005158189,XM_005158191,XM_017351523,XM_021466941,XM_021466942,XM_021473001,XM_021473002,XM_021473003,XM_021473004,XM_021473005	atn1	atrophin 1, transcript variant X3	protein_coding	XP_021328676.1;XP_021328677.1;XP_021328678.1;XP_021328679.1;XP_021328680.1	ZDB-GENE-030131-426	-2.48205	0.110301	0.000907958	0.00465966	0.663575	1.29492	0.663575	1.29492	23	74	0.068529	0.197222	0.140231	0.405954
321837	NM_182864	keap1a	kelch-like ECH-associated protein 1a	protein_coding	NP_878284.2	ZDB-GENE-030131-556	2.03668	6.80186	8.52503e-07	8.76559e-06	7.23488	6.21853	7.23488	6.21853	5893	3740	38.3686	21.7431	78.5141	44.7554
321855	NM_001001725,NM_001001725_dup1,XM_005167528,XM_005167530,XM_005167531,XM_021478604,XM_021478605,XM_021478606,XM_021478607,XM_021478608	ift88	intraflagellar transport 88 homolog	protein_coding	NP_001001725.1;XP_005167585.1;XP_005167587.1;XP_005167588.1;XP_021334279.1;XP_021334280.1;XP_021334281.1;XP_021334282.1;XP_021334283.1	ZDB-GENE-030131-574	-3.43111	3.24372	1.15522e-13	3.25087e-12	2.38967	3.95939	2.38967	3.95939	167	741	1.07196	4.19472	2.19357	6.91704
322012	NM_199580,NM_199580_dup1,XM_021480967	hmmr	hyaluronan-mediated motility receptor (RHAMM)	protein_coding	NP_955874.2	ZDB-GENE-030131-731	-2.31992	2.64688	8.61595e-07	8.85213e-06	2.24261	3.27245	2.24261	3.27245	147	441	0.823989	2.21645	0.751959	2.90321
322013	NM_214684,XM_021476780	cacng1a	calcium channel, voltage-dependent, gamma subunit 1a	protein_coding	NP_999849.1;XP_021332455.1	ZDB-GENE-030131-732	3.97485	-1.08459	0.000382556	0.00216191	0.774806	0.23486	0.774806	0.23486	28	9	0.224609	0.066198	0.459621	0.136261
322412	NM_001110021,NM_001110021_dup1,NM_001328425,NM_001328425_dup1	cpb1	carboxypeptidase B1 (tissue)	protein_coding	NP_001103491.2;NP_001315354.1	ZDB-GENE-030131-1132	3.72259	10.8727	2.88747e-19	1.65172e-17	11.5299	9.63494	11.5299	9.63494	116418	40424	985.519	305.568	2016.68	628.97
322451	NM_212618,NM_212618_dup1	ctrb1	chymotrypsinogen B1	protein_coding	NP_997783.1	ZDB-GENE-030131-1171	2.51419	10.4651	1.59391e-10	2.97428e-09	10.9827	9.65371	10.9827	9.65371	79658	40954	1754.1	805.278	3589.44	1657.56
322453	NM_199605	prss59.1	protease, serine, 59, tandem duplicate 1	protein_coding	NP_955899.2	ZDB-GENE-030131-1173	3.32474	11.9864	1.63337e-16	6.60379e-15	12.6072	10.8745	12.6072	10.8745	245697	95523	5397.65	1873.88	11045.3	3857.14
322481	NM_199607	cel.1	carboxyl ester lipase, tandem duplicate 1	protein_coding	NP_955901.1	ZDB-GENE-030131-1201	3.18708	10.4545	1.62917e-15	5.83892e-14	11.0614	9.39064	11.0614	9.39064	84125	34119	880.056	318.717	1800.87	656.036
322485	NM_198063	agt	angiotensinogen	protein_coding	NP_932329.1	ZDB-GENE-030131-1205	-2.41886	8.31332	9.4893e-10	1.59365e-08	7.54723	8.81703	7.54723	8.81703	7327	22909	82.27	229.695	168.35	472.797
322543	NM_001079861	apoa4b.1	apolipoprotein A-IV b, tandem duplicate 1	protein_coding	NP_001073330.1	ZDB-GENE-030131-1263	2.21397	10.487	3.06949e-08	4.07177e-07	10.95	9.80422	10.95	9.80422	77869	45463	1217.82	634.898	2492.04	1306.85
322617	NM_199612	cx32.3	connexin 32.3	protein_coding	NP_955906.1	ZDB-GENE-030131-1337	2.01563	7.04933	1.17391e-06	1.17656e-05	7.47597	6.47292	7.47597	6.47292	6972	4471	97.0816	55.5886	198.659	114.422
322674	XM_003197935,XM_005171416,XM_021473930	pask	PAS domain containing serine/threonine kinase, transcript variant X3	protein_coding	XP_021329605.1	ZDB-GENE-030131-1394	-4.47879	2.84357	2.44903e-17	1.10816e-15	1.84395	3.65642	1.84395	3.65642	102	591	0.429354	2.23054	0.878592	4.59127
322720	NM_001305471	itpkcb	inositol-trisphosphate 3-kinase Cb	protein_coding	NP_001292400.1	ZDB-GENE-080225-27	2.50139	7.9343	2.32217e-10	4.24258e-09	8.45311	7.13653	8.45311	7.13653	13763	7112	61.7641	28.4986	126.389	58.6606
322846	NM_201473	slc26a5	solute carrier family 26 (anion exchanger), member 5	protein_coding	NP_958881.1	ZDB-GENE-030131-1566	2.35502	6.61651	3.76106e-09	5.82021e-08	7.11606	5.89431	7.11606	5.89431	5424	2977	28.8945	14.162	59.1273	29.1506
322921	XM_005169847,XM_005169848,XM_005169849,XM_005169850,XM_005169852,XM_017351774,XM_021467329	wu:fb77a09	wu:fb77a09, transcript variant X7	protein_coding	XP_005169904.1;XP_005169905.1;XP_005169906.1;XP_005169907.1;XP_005169909.1;XP_017207263.1;XP_021323004.1	ZDB-GENE-030131-1641	-2.289	4.49396	4.83343e-08	6.22266e-07	3.87387	5.01224	3.87387	5.01224	538	1592	1.77098	4.61404	3.62398	9.49738
323011	NM_199627	lgi1a	leucine-rich, glioma inactivated 1a	protein_coding	NP_955921.2	ZDB-GENE-030131-1731	-3.16179	0.772287	1.64235e-06	1.59717e-05	0.837648	1.80518	0.837648	1.80518	31	127	0.228341	0.838451	0.467256	1.72584
323197	NM_199631,XM_005162298	racgap1	Rac GTPase activating protein 1	protein_coding	NP_955925.1;XP_005162355.1	ZDB-GENE-030131-1917	-3.63841	4.01925	4.08326e-16	1.56858e-14	2.99227	4.71812	2.99227	4.71812	274	1289	2.34603	9.83433	4.8007	20.2426
323201	NM_001015060	marcksb	myristoylated alanine-rich protein kinase C substrate b	protein_coding	NP_001015060.2	ZDB-GENE-030131-1921	-2.95061	3.82458	8.26301e-12	1.79207e-10	3.02414	4.46323	3.02414	4.46323	281	1072	1.86023	6.35133	3.80662	13.0734
323260	NM_199634	gas8	growth arrest-specific 8	protein_coding	NP_955928.1	ZDB-GENE-030131-1980	-4.07311	3.48023	2.18336e-17	9.98286e-16	2.4242	4.23244	2.4242	4.23244	172	906	2.04618	9.67194	4.18712	19.9084
323269	NM_199635,XM_009295291	zbtb16a	zinc finger and BTB domain containing 16a	protein_coding	NP_955929.1;XP_009293566.1	ZDB-GENE-030131-1989	2.36262	6.57549	3.3382e-09	5.19652e-08	7.07671	5.85078	7.07671	5.85078	5277	2887	16.3891	7.98761	33.5373	16.4414
323285	NM_178131,NM_178131_dup1	scinla	scinderin like a	protein_coding	NP_835232.2	ZDB-GENE-030131-2005	2.00177	1.25601	0.000582763	0.0031467	2.0526	1.3626	2.0526	1.3626	124	80	0.851111	0.492412	1.71433	1.01356
323320	NM_205544,XM_021477400	actn3b	actinin alpha 3b	protein_coding	NP_991107.2;XP_021333075.1	ZDB-GENE-030131-2040	3.07006	3.36916	4.53716e-12	1.0265e-10	4.05006	2.60123	4.05006	2.60123	613	258	2.64439	0.961318	5.41124	1.97874
323573	NM_199644,NM_199644_dup1	arl4d	ADP-ribosylation factor-like 4D	protein_coding	NP_955938.1	ZDB-GENE-030131-2293	2.11276	2.69545	8.3503e-06	7.00062e-05	3.28689	2.36312	3.28689	2.36312	345	211	4.00526	2.19059	5.04654	2.94243
323588	XM_009302367,XM_021477349	pik3r5	phosphoinositide-3-kinase, regulatory subunit 5, transcript variant X2	protein_coding	XP_009300642.2	ZDB-GENE-030131-2308	-2.16328	4.2496	4.45289e-07	4.84675e-06	3.69875	4.75112	3.69875	4.75112	472	1320	2.10612	5.2597	4.30977	10.8264
323723	NM_001020479,NM_001020479_dup1,XM_005162039,XM_021469750	dnmt3bb.3	DNA (cytosine-5-)-methyltransferase beta, duplicate b.3	protein_coding	NP_001018315.1	ZDB-GENE-050314-2	-2.35433	3.2832	1.20798e-07	1.46112e-06	2.75785	3.8653	2.75785	3.8653	227	691	0.957649	2.65436	1.95965	5.46364
323733	NM_001310015	top2a	topoisomerase (DNA) II alpha	protein_coding	NP_001296944.1	ZDB-GENE-030131-2453	-2.89491	6.35339	4.69717e-13	1.21242e-11	5.42447	6.93589	5.42447	6.93589	1652	6182	5.56628	18.6092	11.3904	38.3046
323882	NM_199658	insm1b	insulinoma-associated 1b	protein_coding	NP_955952.1	ZDB-GENE-030131-2602	3.00264	-0.227135	0.000210713	0.00127141	1.16619	0.498267	1.16619	0.498267	49	21	0.41408	0.155935	0.847337	0.320972
324096	NM_001305553	slitrk6	SLIT and NTRK-like family, member 6	protein_coding	NP_001292482.1	ZDB-GENE-030131-2816	3.81285	0.325232	3.22249e-07	3.60795e-06	1.56323	0.59525	1.56323	0.59525	77	26	0.365209	0.107757	0.747331	0.221803
324185	NM_001077312,XM_021470451	fanci	Fanconi anemia, complementation group I	protein_coding	NP_001070780.2;XP_021326126.1	ZDB-GENE-030131-2905	-2.80969	3.63864	1.02725e-10	1.96444e-09	2.90693	4.26818	2.90693	4.26818	256	930	1.04648	3.45213	2.14142	7.10575
324188	NM_212666	cyp26b1	cytochrome P450, family 26, subfamily b, polypeptide 1	protein_coding	NP_997831.1	ZDB-GENE-030131-2908	-4.11574	1.15062	3.24652e-10	5.80583e-09	0.878072	2.15616	0.878072	2.15616	33	176	0.182994	0.881962	0.374463	1.8154
324212	NM_001199969	cyp2aa6	cytochrome P450, family 2, subfamily AA, polypeptide 6	protein_coding	NP_001186898.2	ZDB-GENE-030131-2932	-2.34092	4.39673	2.34956e-08	3.16972e-07	3.76222	4.92724	3.76222	4.92724	495	1498	5.08996	13.7553	10.4156	28.3135
324256	NM_212671	orc6	origin recognition complex, subunit 6	protein_coding	NP_997836.1	ZDB-GENE-030131-2976	-3.1052	1.44887	5.10056e-08	6.55368e-07	1.19847	2.32968	1.19847	2.32968	51	205	0.690776	2.4922	1.41354	5.12986
324416	NM_001018149	dpysl5a	dihydropyrimidinase-like 5a	protein_coding	NP_001018159.1	ZDB-GENE-030131-3136	-3.1594	1.59925	1.09348e-08	1.5578e-07	1.27615	2.45901	1.27615	2.45901	56	229	0.297851	1.09774	0.609496	2.25955
324467	NM_205547	scamp5a	secretory carrier membrane protein 5a	protein_coding	NP_991110.1	ZDB-GENE-030131-3188	-9.03763	0.804939	1.65002e-15	5.89477e-14	0.411522	2.00197	0.411522	2.00197	13	153	0.191015	2.01058	0.390875	4.13852
324490	NM_199683	eif4ebp3l	eukaryotic translation initiation factor 4E binding protein 3, like	protein_coding	NP_955977.1	ZDB-GENE-030826-26	2.5684	4.77764	3.68005e-10	6.54539e-09	5.33836	4.03222	5.33836	4.03222	1554	782	25.885	11.6316	52.9688	23.942
324510	NM_201583,NM_201583_dup1	gcnt4a	glucosaminyl (N-acetyl) transferase 4, core 2, a	protein_coding	NP_963877.1	ZDB-GENE-030131-3231	-3.2596	1.0132	1.58479e-07	1.88213e-06	0.93666	1.99488	0.93666	1.99488	36	152	0.375194	1.42612	0.767764	1.60339
324610	XM_021476836,XM_021476837,XM_021476839,XM_021476842,XM_021476843,XM_021476844,XM_021476846,XM_021476851,XM_021476854,XR_002459000	wu:fc34e06	wu:fc34e06, transcript variant X10	protein_coding	XP_021332511.1;XP_021332512.1;XP_021332514.1;XP_021332517.1;XP_021332518.1;XP_021332519.1;XP_021332521.1;XP_021332526.1;XP_021332529.1	ZDB-GENE-030131-3331	-3.68416	-0.598305	0.000216503	0.00130155	0.326439	0.958207	0.326439	0.958207	10	48	0.017937	0.083346	0.036705	0.171558
324714	NM_001305565	styk1	serine/threonine/tyrosine kinase 1	protein_coding	NP_001292494.1	ZDB-GENE-030131-3435	2.42135	-0.726195	0.00691861	0.0266364	0.858001	0.415695	0.858001	0.415695	32	17	0.274273	0.131811	0.561249	0.271315
324835	NM_001015043	fbxl14b	F-box and leucine-rich repeat protein 14b	protein_coding	NP_001015043.1	ZDB-GENE-030131-3556	-2.67164	2.53709	1.91217e-08	2.61194e-07	2.04375	3.22474	2.04375	3.22474	123	425	1.56667	4.83383	3.2059	9.9498
325276	NM_001082996	cfap45	cilia and flagella associated protein 45	protein_coding	NP_001076465.2	ZDB-GENE-070209-143	-5.20242	2.09023	7.68066e-17	3.27729e-15	1.23005	3.0023	1.23005	3.0023	53	357	0.528273	3.1758	1.08101	6.53695
325356	NM_001005392,NM_001005392_dup1,XM_005158490	rcan3	regulator of calcineurin 3	protein_coding	NP_001005392.1	ZDB-GENE-040718-445	-2.84295	1.32715	6.0415e-07	6.39249e-06	1.18242	2.20615	1.18242	2.20615	50	184	0.277348	0.92214	0.516465	1.8981
325371	NM_001020806	zgc:110699	zgc:110699	protein_coding	NP_001018642.1	ZDB-GENE-050522-487	2.48256	1.1696	1.28964e-05	0.000103515	2.06141	1.18703	2.06141	1.18703	125	65	0.617554	0.284603	1.26371	0.585818
325449	NM_001161470	kif20a	kinesin family member 20A	protein_coding	NP_001154942.1	ZDB-GENE-050522-252	-3.18925	4.07751	1.52983e-13	4.25026e-12	3.17372	4.73312	3.17372	4.73312	316	1303	1.64902	6.08293	3.37441	12.5209
325530	NM_001083540	zswim7	zinc finger, SWIM-type containing 7	protein_coding	NP_001077009.1	ZDB-GENE-030131-4255	-3.88516	0.806369	1.90791e-08	2.60884e-07	0.753235	1.87638	0.753235	1.87638	27	136	0.686126	3.17361	1.40403	6.53246
325886	NM_001020482,NM_001020482_dup1	cpa1	carboxypeptidase A1 (pancreatic)	protein_coding	NP_001018318.1	ZDB-GENE-050522-438	2.5546	8.44379	8.7195e-11	1.67849e-09	8.97001	7.62136	8.97001	7.62136	19710	9973	255.405	115.402	522.638	237.539
325939	XM_005166521,XM_021472023,XM_021474139	si:dkey-286h2.7	si:dkey-286h2.7	protein_coding	XP_021327698.1	ZDB-GENE-030131-4664	4.38065	5.79862	8.90492e-23	8.84246e-21	6.51762	4.43861	6.51762	4.43861	3569	1053	40.0484	10.5358	81.9516	21.6866
325958	NM_001319185,NM_199733	tsku	tsukushi small leucine rich proteoglycan homolog (Xenopus laevis)	protein_coding	NP_001306114.1;NP_956027.2	ZDB-GENE-030131-4683	2.50352	7.14099	2.55846e-10	4.6419e-09	7.66309	6.34976	7.66309	6.34976	7943	4101	65.0155	29.609	133.042	60.9462
326018	NM_183070	sst1.1	somatostatin 1, tandem duplicate 1	protein_coding	NP_898893.1	ZDB-GENE-030131-4743	4.67699	3.53746	8.28577e-21	6.2379e-19	4.33054	2.3465	4.33054	2.3465	753	208	20.5007	5.05358	41.9509	10.4021
326099	XM_005169007,XM_009303344,XM_009303345,XM_021471994,XM_021471995,XM_021471996,XM_021477915	plekhg4	pleckstrin homology domain containing, family G (with RhoGef domain) member 4, transcript variant X4	protein_coding	XP_005169064.1;XP_009301619.1;XP_009301620.1;XP_021333590.1	ZDB-GENE-030131-4824	-2.04884	5.86015	9.02144e-07	9.23252e-06	5.28768	6.30351	5.28768	6.30351	1499	3970	3.93741	9.89884	8.05717	20.3754
326652	NM_199743	zgc:73340	zgc:73340	protein_coding	NP_956037.1	ZDB-GENE-030131-4851	2.44576	-0.496152	0.00526378	0.0210994	0.974437	0.478063	0.974437	0.478063	38	20	0.274532	0.125199	0.561778	0.257706
326722	XM_005168803	si:ch1073-159d7.13	si:ch1073-159d7.13	protein_coding	XP_005168860.1	ZDB-GENE-030131-4921	-2.21476	4.1187	2.28404e-07	2.628e-06	3.55655	4.63502	3.55655	4.63502	424	1214	7.44493	19.0782	15.2347	39.2699
326729	NM_198807	pif1	PIF1 5'-to-3' DNA helicase homolog (S. cerevisiae)	protein_coding	NP_942102.1	ZDB-GENE-030131-4928	-2.70191	0.651078	4.16563e-05	0.000299905	0.858001	1.67811	0.858001	1.67811	32	112	0.238259	0.754824	0.487552	1.5537
326875	NM_001003838,NM_001003838_dup1	cby1	chibby homolog 1 (Drosophila)	protein_coding	NP_001003838.1	ZDB-GENE-030131-5074	-3.36886	1.42249	6.70042e-09	9.92336e-08	1.13317	2.32968	1.13317	2.32968	47	205	1.46837	5.73308	3.00474	9.60705
326888	XR_002456700	si:dkey-261m9.9	si:dkey-261m9.9	misc_RNA	.	ZDB-GENE-030131-5087	-4.32564	6.35572	1.33156e-22	1.2594e-20	4.98749	7.06511	4.98749	7.06511	1210	6766	9.28179	46.3499	18.9934	95.405
327070	NM_199765,NM_199765_dup1,XM_021480980,XM_021480981,XM_021480982	phf6	PHD finger protein 6	protein_coding	NP_956059.1	ZDB-GENE-030131-5278	-2.03254	2.60165	3.3096e-05	0.000243289	2.31065	3.17854	2.31065	3.17854	156	410	1.63621	3.73489	3.3482	5.25041
327226	XM_001921844,XM_009306360,XM_021471115	casc5	cancer susceptibility candidate 5, transcript variant X3	protein_coding	XP_021326790.1	ZDB-GENE-030131-5437	-2.94875	4.63751	1.48559e-12	3.55443e-11	3.76222	5.25049	3.76222	5.25049	495	1887	1.63394	5.54572	3.34355	11.4151
327328	NM_199788	fam212ab	family with sequence similarity 212, member Ab	protein_coding	NP_956082.1	ZDB-GENE-030131-5539	-3.46071	2.33915	9.86453e-12	2.12533e-10	1.69352	3.12756	1.69352	3.12756	88	394	1.47674	5.94213	3.02187	12.2311
327345	NM_001089337	stk17a	serine/threonine kinase 17a	protein_coding	NP_001082806.1	ZDB-GENE-030131-5556	-5.03057	3.71176	2.0594e-22	1.91327e-20	2.41049	4.50626	2.41049	4.50626	170	1106	0.814171	4.72898	1.66605	9.73397
327396	NM_199798,NM_199798_dup1,XM_021477407,XM_021477408	rrad	Ras-related associated with diabetes	protein_coding	NP_956092.1	ZDB-GENE-030131-5607	4.65346	0.550816	1.51446e-09	2.46596e-08	1.75992	0.59525	1.75992	0.59525	94	26	0.975839	0.240767	1.02947	0.495586
327471	NM_001037222,NM_001037222_dup1,NM_001044902,NM_001044902_dup1	wee2	WEE1 homolog 2 (S. pombe)	protein_coding	NP_001032299.2;NP_001038367.1	ZDB-GENE-030131-5682	-3.91208	0.864555	8.30389e-09	1.21267e-07	0.774806	1.92197	0.774806	1.92197	28	142	0.261173	1.21898	0.382448	1.52811
327496	NM_199813,XM_005167146	mthfd2l	methylenetetrahydrofolate dehydrogenase (NADP+ dependent) 2-like	protein_coding	NP_956107.1;XP_005167203.1	ZDB-GENE-030131-5707	-3.91268	1.52794	6.3009e-11	1.24118e-09	1.09937	2.45385	1.09937	2.45385	45	228	0.251937	1.21862	0.515541	2.50837
327572	NM_199829,NM_199829_dup1,XM_005165278,XM_005165279,XM_005165280	rasgef1ba	RasGEF domain family, member 1Ba	protein_coding	NP_956123.1	ZDB-GENE-030131-5783	2.34014	6.43573	5.11619e-09	7.74793e-08	6.93392	5.72301	6.93392	5.72301	4776	2638	34.2171	16.7189	35.6044	18.257
327586	XM_009296424,XM_017351148	si:ch73-40a17.3	si:ch73-40a17.3, transcript variant X2	protein_coding	XP_009294699.1;XP_017206637.2	ZDB-GENE-030131-5797	2.22896	3.75525	2.64635e-07	3.0118e-06	4.29366	3.22474	4.29366	3.22474	733	425	4.94189	2.55175	10.1126	5.25244
327615	NM_001025297,XM_005162877	crp2	C-reactive protein 2	protein_coding	NP_001020468.1;XP_005162934.1	ZDB-GENE-030131-5826	2.04746	6.0112	8.50142e-07	8.74475e-06	6.45344	5.43671	6.45344	5.43671	3412	2154	52.7947	28.6419	108.035	58.9555
327651	NM_001126377,NM_001126377_dup1	tmprss4b	transmembrane protease, serine 4b	protein_coding	NP_001119849.1	ZDB-GENE-030131-5862	4.94603	-0.246363	2.18451e-07	2.52235e-06	1.24558	0.350509	1.24558	0.350509	54	14	0.549797	0.125222	1.12506	0.257753
333996	NM_001305664,NM_001305664_dup1,NM_001305664_dup2,XM_002662424,XM_005168751	brdt	bromodomain, testis-specific	protein_coding	NP_001292593.1	ZDB-GENE-030131-5928	-2.23111	3.93801	2.28396e-07	2.628e-06	3.38482	4.46451	3.38482	4.46451	372	1073	1.39722	3.62044	2.68034	3.41281
334036	NM_001040389,NM_212718	si:dkeyp-50f7.2	si:dkeyp-50f7.2	protein_coding	NP_001035479.1;NP_997883.1	ZDB-GENE-030131-5968	-2.9305	-1.48586	0.0191693	0.0616291	0.204577	0.537846	0.204577	0.537846	6	23	0.043539	0.158731	0.089095	0.326727
334082	NM_199856,XM_021479554	tdo2b	tryptophan 2,3-dioxygenase b	protein_coding	NP_956150.1;XP_021335229.1	ZDB-GENE-030131-6014	2.49939	7.29422	2.66214e-10	4.81003e-09	7.81494	6.50292	7.81494	6.50292	8829	4566	92.5103	42.7379	189.305	87.9703
334098	NM_212720	hsd11b2	hydroxysteroid (11-beta) dehydrogenase 2	protein_coding	NP_997885.2	ZDB-GENE-030131-6030	2.90945	7.11715	2.54118e-13	6.82134e-12	7.69773	6.17016	7.69773	6.17016	8137	3615	59.3255	23.5359	121.399	48.4455
334116	NM_212722,NM_212722_dup1,XM_005162152	eno1a	enolase 1a, (alpha)	protein_coding	NP_997887.1	ZDB-GENE-030131-6048	-2.22665	5.52963	5.32814e-08	6.81934e-07	4.88707	6.01491	4.88707	6.01491	1126	3241	11.8328	30.4091	21.8416	54.9077
334167	NM_212723,XM_021479017	mknk2a	MAP kinase interacting serine/threonine kinase 2a	protein_coding	NP_997888.1;XP_021334692.1	ZDB-GENE-030131-6099	3.21446	6.96274	1.7199e-15	6.11393e-14	7.57938	5.91136	7.57938	5.91136	7493	3013	44.0279	16.0619	90.0947	33.0612
334189	NM_199869,NM_199869_dup1	insig1	insulin induced gene 1	protein_coding	NP_956163.1	ZDB-GENE-030131-6121	3.66017	4.05977	1.83515e-16	7.38543e-15	4.7644	3.02685	4.7644	3.02685	1031	364	11.3344	3.5719	19.878	7.09115
334190	NM_001025460,NM_001025460_dup1,XM_021469752	spsb1	splA/ryanodine receptor domain and SOCS box containing 1	protein_coding	NP_001020631.1;XP_021325427.1	ZDB-GENE-030131-6122	2.41423	4.49983	5.80243e-09	8.71662e-08	5.04299	3.83186	5.04299	3.83186	1259	674	9.67245	4.64134	17.6826	9.55358
334219	NM_199876,NM_199876_dup1,NM_199876_dup2	zgc:77650	zgc:77650	protein_coding	NP_956170.1	ZDB-GENE-030131-6151	-2.03003	4.36775	2.97141e-06	2.73631e-05	3.86636	4.83692	3.86636	4.83692	535	1404	6.15661	14.4306	12.5983	29.7035
334274	NM_001020485,XM_005171793	myhc4	myosin heavy chain 4	protein_coding	NP_001018321.1;XP_005171850.1	ZDB-GENE-030131-6206	-10.5341	2.57492	1.97951e-31	6.40261e-29	1.01125	3.55157	1.01125	3.55157	40	546	0.121478	1.50407	0.248581	3.09593
334289	NM_001305589,NM_001305589_dup1	clca1	chloride channel accessory 1	protein_coding	NP_001292518.1	ZDB-GENE-030131-6221	4.48169	7.22789	6.71063e-24	8.02793e-22	7.94312	5.79929	7.94312	5.79929	9653	2784	59.0212	15.1962	27.4678	14.0696
334304	NM_199886,NM_199886_dup1	ela2l	elastase 2 like	protein_coding	NP_956180.1	ZDB-GENE-040511-1	3.2608	10.1562	4.88023e-16	1.86381e-14	10.7711	9.06771	10.7711	9.06771	68783	27266	1484.86	522.569	2910.96	1075.64
334351	NM_001017994,XM_005156782	cuedc2	CUE domain containing 2	protein_coding	NP_001017994.1;XP_005156839.1	ZDB-GENE-030131-6283	-2.5285	1.67969	1.99186e-06	1.89556e-05	1.47373	2.45901	1.47373	2.45901	70	229	0.66051	1.94686	1.35161	4.00735
334375	NM_001256780	buc	bucky ball	protein_coding	NP_001243709.1	ZDB-GENE-070117-694	-4.42968	0.540175	1.13466e-08	1.60987e-07	0.592472	1.70444	0.592472	1.70444	20	115	0.138026	0.730265	0.282445	1.50315
334398	XM_021467550	senp6b	SUMO1/sentrin specific peptidase 6b	protein_coding	XP_021323225.1	ZDB-GENE-030131-6330	-3.52289	-0.404804	0.000114266	0.00073772	0.383715	1.05686	0.383715	1.05686	12	55	0.18106	0.746547	0.370504	1.53667
334494	NM_001075102	lipt1	lipoyltransferase 1	protein_coding	NP_001068570.1	ZDB-GENE-060929-112	-2.10935	1.8858	6.68611e-05	0.000455933	1.73812	2.56817	1.73812	2.56817	92	251	1.3034	3.20316	2.66717	6.59328
334519	XM_021478968,XM_692362	rnf17	ring finger protein 17	protein_coding	XP_697454.3	ZDB-GENE-030131-6451	-4.11181	4.43489	2.4138e-19	1.41474e-17	3.23725	5.15668	3.23725	5.15668	332	1765	1.23594	5.8871	2.52912	12.1178
334529	NM_199910,XM_005161011,XM_021468757	aqp7	aquaporin 7	protein_coding	NP_956204.2;XP_005161068.1;XP_021324432.1	ZDB-GENE-030131-6461	3.01441	4.0852	1.28954e-12	3.11666e-11	4.72616	3.23982	4.72616	3.23982	1003	430	10.3432	4.1943	21.1653	8.6334
334550	NM_199911,XM_021469637,XM_021469639	strada	ste20-related kinase adaptor alpha	protein_coding	NP_956205.2;XP_021325312.1;XP_021325314.1	ZDB-GENE-030131-6482	-2.5422	3.14394	1.41677e-08	1.97226e-07	2.57321	3.76464	2.57321	3.76464	195	641	1.55976	4.65266	3.19176	9.57688
334557	XM_002665326,XM_005169957,XM_021473248,XM_021473249	zgc:173742	zgc:173742, transcript variant X3	protein_coding	XP_021328923.1;XP_021328924.1	ZDB-GENE-030131-6489	-3.34739	1.53038	4.83085e-09	7.3498e-08	1.19847	2.41717	1.19847	2.41717	51	221	0.35809	1.40481	0.732766	2.89161
110438940	XR_002457343,XR_002457344	LOC110438940	uncharacterized LOC110438940, transcript variant X2	lncRNA	.	.	-45.1701	0.396439	4.93894e-20	3.25114e-18	0.0714646	1.77238	0.0714646	1.77238	2	123	0.013551	2.06219	0.02773	4.24474
335127	XM_017358496	tanc2b	tetratricopeptide repeat, ankyrin repeat and coiled-coil containing 2b	protein_coding	XP_017213985.1	ZDB-GENE-030131-7067	-11.7969	1.59679	2.28364e-24	2.94724e-22	0.543046	2.68294	0.543046	2.68294	18	276	0.037114	0.513572	0.075946	1.05712
335257	NM_199944	lmbrd2b	LMBR1 domain containing 2b	protein_coding	NP_956238.1	ZDB-GENE-030131-7197	-2.25032	3.45975	3.63008e-07	4.01615e-06	2.95023	4.01304	2.95023	4.01304	265	771	1.27559	3.31695	2.61026	6.8275
335285	XM_003201484,XM_017355813,XM_017355814,XR_002458686,XR_661458	si:ch73-170d6.2	si:ch73-170d6.2, transcript variant X3	protein_coding	XP_003201532.2;XP_017211302.1;XP_017211303.1	ZDB-GENE-030131-7225	3.60558	5.33828	1.91662e-17	8.87163e-16	6.00733	4.21423	6.00733	4.21423	2494	894	13.5078	4.86478	27.6412	10.0135
335307	XM_009304365,XM_009304366	wu:fl23c11	wu:fl23c11, transcript variant X1	protein_coding	XP_009302640.1;XP_009302641.1	ZDB-GENE-030131-7247	-4.85985	1.20926	4.84497e-12	1.08676e-10	0.817003	2.23654	0.817003	2.23654	30	189	0.218322	1.24204	0.446755	2.55656
335340	XM_002666688	dnah5l	dynein, axonemal, heavy chain 5 like	protein_coding	XP_002666734.3	ZDB-GENE-091204-287	-4.42341	7.85446	1.29019e-23	1.48906e-21	6.43154	8.56374	6.43154	8.56374	3360	19212	4.38159	22.3755	8.96611	46.057
335386	XM_002663243,XM_009304328	cfap74	cilia and flagella associated protein 74, transcript variant X1	protein_coding	XP_002663289.3;XP_009302603.1	ZDB-GENE-081104-480	-5.28861	3.53412	6.49185e-23	6.77609e-21	2.2192	4.34688	2.2192	4.34688	144	985	0.52424	3.20494	1.07276	6.59694
335392	NM_001305473	si:ch211-153b23.4	si:ch211-153b23.4	protein_coding	NP_001292402.1	ZDB-GENE-030131-7332	4.04355	6.41391	6.10082e-21	4.68726e-19	7.10546	5.12129	7.10546	5.12129	5384	1721	32.8855	9.38382	67.2941	19.3153
335524	NM_199958,NM_199958_dup1,NM_199958_dup2,XM_021467596,XM_021467597	odf3b	outer dense fiber of sperm tails 3B	protein_coding	NP_956252.1;XP_021323271.1;XP_021323272.1	ZDB-GENE-030131-7464	-2.26465	2.55314	2.26784e-06	2.13724e-05	2.18739	3.17854	2.18739	3.17854	140	410	2.30094	5.76795	0.332173	9.44393
335530	XM_021477420	wu:fj19g03	wu:fj19g03	protein_coding	XP_021333095.1	ZDB-GENE-030131-7470	2.81772	2.48764	2.45797e-09	3.88164e-08	3.2098	1.97339	3.2098	1.97339	325	149	2.33413	0.954091	4.77636	1.96387
335551	NM_199959	nrsn1	neurensin 1	protein_coding	NP_956253.1	ZDB-GENE-030131-7491	2.60533	0.928148	1.68899e-05	0.000132326	1.89409	1.02936	1.89409	1.02936	107	53	0.742724	0.324324	1.51984	0.667577
335563	NM_212741,NM_212741_dup1	nkl.4	NK-lysin tandem duplicate 4	protein_coding	NP_997906.1	ZDB-GENE-030131-7503	6.13216	-0.460058	1.40873e-07	1.68681e-06	1.14977	0.258743	1.14977	0.258743	48	10	1.7781	0.311973	3.63855	0.642154
335655	NM_001302500,NM_001302500_dup1,NM_001302501,NM_001302501_dup1	gngt2a	guanine nucleotide binding protein (G protein), gamma transducing activity polypeptide 2a	protein_coding	NP_001289429.1;NP_001289430.1	ZDB-GENE-030131-7595	-2.53623	-0.979337	0.0211185	0.0666045	0.326439	0.720926	0.326439	0.720926	10	33	0.279022	0.810088	0	0
335716	NM_199970,XM_021480031	nme2a	NME/NM23 nucleoside diphosphate kinase 2a	protein_coding	NP_956264.1;XP_021335706.1	ZDB-GENE-030131-7656	-2.53397	0.00698523	0.00130803	0.00639964	0.616565	1.23598	0.616565	1.23598	21	69	0.506081	1.6502	1.0356	3.39672
335798	NM_199975	zgc:65894	zgc:65894	protein_coding	NP_956269.1	ZDB-GENE-030131-7741	-2.82127	1.98262	3.70935e-08	4.85907e-07	1.59994	2.75188	1.59994	2.75188	80	292	0.950503	3.11473	1.94503	6.41125
335821	NM_207059	aqp1a.1	aquaporin 1a (Colton blood group), tandem duplicate 1	protein_coding	NP_996942.1	ZDB-GENE-030131-7764	2.36531	2.96805	1.7108e-07	2.01898e-06	3.58124	2.49464	3.58124	2.49464	432	236	6.85288	3.34471	14.0231	6.88464
335888	NM_199983	mylipa	myosin regulatory light chain interacting protein a	protein_coding	NP_956277.1	ZDB-GENE-030131-7831	2.02423	4.09394	3.82413e-06	3.44882e-05	4.57452	3.6177	4.57452	3.6177	899	574	6.45521	3.67928	13.2094	7.5733
336052	XM_005162407,XM_005162410,XM_017353708,XM_021470041,XR_001797383,XR_002456598	soga3b	SOGA family member 3b, transcript variant X1	protein_coding	XP_005162464.1;XP_005162467.1;XP_017209197.1;XP_021325716.1	ZDB-GENE-081022-198	-2.39634	0.804067	0.000115286	0.000743385	0.992961	1.75569	0.992961	1.75569	39	121	0.204172	0.611734	0.4178	1.25917
336057	NM_212751	fam69c	family with sequence similarity 69, member C	protein_coding	NP_997916.1	ZDB-GENE-030131-8001	-2.87619	1.25253	7.98454e-07	8.23895e-06	1.13317	2.14979	1.13317	2.14979	47	175	0.514771	1.73792	1.05338	3.57728
336069	NM_212752,NM_212752_dup1,NM_212752_dup2,XM_021468771,XM_021468772,XM_021468773,XM_021468774,XM_021468775,XR_002456269	gria4b	glutamate receptor, ionotropic, AMPA 4b	protein_coding	NP_997917.2	ZDB-GENE-030131-8013	3.35042	1.29692	8.80871e-09	1.27856e-07	2.25033	1.08385	2.25033	1.08385	148	57	0.774806	0.28442	0.941099	0.241021
336165	NM_200000	myl1	myosin, light chain 1, alkali; skeletal, fast	protein_coding	NP_956294.1	ZDB-GENE-030131-8109	2.33311	-1.33514	0.0425388	0.116897	0.592472	0.282238	0.592472	0.282238	20	11	0.328177	0.160395	0.671552	0.330152
336187	XM_003201200,XM_005162205,XM_021473681,XM_021473682	klhl17	kelch-like family member 17, transcript variant X2	protein_coding	XP_021329356.1;XP_021329357.1	ZDB-GENE-030131-8131	-2.71985	2.42229	1.48432e-08	2.06192e-07	1.94255	3.12756	1.94255	3.12756	112	394	0.498411	1.57901	1.01991	3.25018
336227	NM_001316894,NM_205564,XM_021469707,XM_021469708	cdr2l	cerebellar degeneration-related protein 2-like	protein_coding	NP_001303823.1;NP_991127.2;XP_021325382.1;XP_021325383.1	ZDB-GENE-030131-8171	-3.15406	3.2423	4.03079e-12	9.15894e-11	2.46458	3.9318	2.46458	3.9318	178	726	1.50089	5.43924	3.07128	11.1959
336334	NM_200009	eef1a1a	eukaryotic translation elongation factor 1 alpha 1a	protein_coding	NP_956303.1	ZDB-GENE-030131-8278	-3.41673	1.21173	1.97538e-08	2.68706e-07	1.01125	2.16251	1.01125	2.16251	40	177	0.343323	1.35908	0.702546	2.79748
336380	XM_002663518,XM_005155644	si:dkey-242g16.2	si:dkey-242g16.2, transcript variant X2	protein_coding	XP_002663564.1;XP_005155701.1	ZDB-GENE-030131-8324	10.7867	1.42203	5.73585e-24	6.92505e-22	2.56085	0.537846	2.56085	0.537846	193	23	2.01561	0.213394	4.12458	0.439244
336529	NM_212755	oprd1b	opioid receptor, delta 1b	protein_coding	NP_997920.2	ZDB-GENE-030131-8473	3.35512	-0.769076	0.000610301	0.00327918	0.897866	0.328109	0.897866	0.328109	34	13	0.267466	0.086322	0.547319	0.177682
336575	NM_212756	grn2	granulin 2	protein_coding	NP_997921.1	ZDB-GENE-050522-264	-6.483	7.40661	8.84209e-35	4.42361e-32	5.53368	8.20383	5.53368	8.20383	1785	14959	48.3547	362.009	98.9488	745.147
336617	NM_001313770,NM_001313770_dup1,NM_001313770_dup2,XM_021476017	thy1	Thy-1 cell surface antigen	protein_coding	NP_001300699.1;XP_021331692.1	ZDB-GENE-030131-8561	-2.27532	0.67938	0.000468234	0.00258204	0.955672	1.65129	0.955672	1.65129	37	109	0.410276	0.935723	0.525589	1.00477
336933	NM_200040	rhogb	ras homolog family member Gb	protein_coding	NP_956334.1	ZDB-GENE-030131-8877	-2.14964	5.46507	1.98605e-07	2.32081e-06	4.85832	5.93564	4.85832	5.93564	1103	3065	10.676	26.5059	21.8464	54.5588
337172	NM_212770	cpn1	carboxypeptidase N, polypeptide 1	protein_coding	NP_997935.1	ZDB-GENE-030131-9116	-2.21709	5.65379	5.87188e-08	7.486e-07	5.01153	6.13551	5.01153	6.13551	1231	3528	13.1802	33.7314	26.9708	69.4315
337436	NM_200065,XM_005164716	dennd6b	DENN/MADD domain containing 6B	protein_coding	NP_956359.1;XP_005164773.1	ZDB-GENE-030131-9382	-2.28121	1.40467	5.4342e-05	0.000379049	1.36416	2.2	1.36416	2.2	62	183	0.358184	0.947484	0.732956	1.95027
337459	NM_212778,NM_212778_dup1,XM_005168338	cfap97	cilia and flagella associated protein 97	protein_coding	NP_997943.1;XP_005168395.1	ZDB-GENE-030131-9405	-2.54852	2.85458	2.98003e-08	3.95911e-07	2.33263	3.49739	2.33263	3.49739	159	524	1.53396	4.43498	2.70808	6.6237
337514	NM_001351837,NM_212779,XM_021479113	mpx	myeloid-specific peroxidase	protein_coding	NP_001338766.1;NP_997944.2;XP_021334788.1	ZDB-GENE-030131-9460	2.79565	8.353	1.38029e-12	3.3146e-11	8.91476	7.43692	8.91476	7.43692	18968	8770	110.991	45.7407	227.121	94.151
337546	XM_684969	si:ch211-11i22.4	si:ch211-11i22.4	protein_coding	XP_690061.6	ZDB-GENE-030131-9492	-8.85529	-1.63896	0.000339552	0.00194022	0.0714646	0.557235	0.0714646	0.557235	2	24	0.012593	0.191089	0.02577	0.393331
337583	XM_002666640,XM_021470316	atp6v1ab	ATPase, H+ transporting, lysosomal, V1 subunit Ab	protein_coding	XP_021325991.1	ZDB-GENE-030131-9529	-2.04851	4.93737	1.46061e-06	1.43589e-05	4.39638	5.39556	4.39638	5.39556	790	2092	5.80771	13.744	11.8844	28.2901
337597	NM_200072,XM_021481352	lgals9l1	lectin, galactoside-binding, soluble, 9 (galectin 9)-like 1	protein_coding	NP_956366.1;XP_021337027.1	ZDB-GENE-030131-9543	-3.02426	6.73538	4.58708e-14	1.3503e-12	5.75263	7.33124	5.75263	7.33124	2084	8147	17.6569	61.5359	36.1314	126.663
337599	NM_001114888,NM_001114888_dup1,NM_001114914,NM_001114914_dup1	zgc:172121	zgc:172121	protein_coding	NP_001108360.1;NP_001108386.1	ZDB-GENE-030131-9545	-2.04117	-0.487458	0.0300003	0.0882828	0.517683	0.91377	0.517683	0.91377	17	45	0.193322	0.470436	0.395596	0.968329
337770	XM_002665732	si:ch73-187m15.4	si:ch73-187m15.4	protein_coding	XP_002665778.1	ZDB-GENE-030131-172	-6.68834	1.15948	3.96373e-15	1.33995e-13	0.640261	2.24851	0.640261	2.24851	22	191	0.30192	2.36416	0.617823	4.8663
337865	NM_178132	nkx3.2	NK3 homeobox 2	protein_coding	NP_835233.1	ZDB-GENE-030127-1	-2.0903	0.000916685	0.00815017	0.0305824	0.686518	1.18703	0.686518	1.18703	24	65	0.322717	0.803287	0.66038	1.65346
338247	NM_212788	echdc2	enoyl CoA hydratase domain containing 2	protein_coding	NP_997953.1	ZDB-GENE-030219-147	-2.36164	4.59842	1.37089e-08	1.91449e-07	3.94219	5.12698	3.94219	5.12698	566	1728	8.13359	22.1765	16.6439	45.6473
338304	NM_200079	ppdpfa	pancreatic progenitor cell differentiation and proliferation factor a	protein_coding	NP_956373.1	ZDB-GENE-030219-204	2.91948	7.91108	1.79279e-13	4.9234e-12	8.49006	6.95201	8.49006	6.95201	14121	6252	305.537	120.784	625.224	248.617
352912	NM_178437,NM_178437_dup1	krt18	keratin 18	protein_coding	NP_848524.1	ZDB-GENE-030411-6	-2.05221	7.71007	5.87057e-07	6.23441e-06	7.11024	8.14207	7.11024	8.14207	5402	14330	57.8678	137.082	118.416	282.166
352918	NM_178289	opn4.1	opsin 4.1	protein_coding	NP_840074.2	ZDB-GENE-030314-2	-3.66396	-0.742278	0.000610301	0.00327918	0.296925	0.883367	0.296925	0.883367	9	43	0.05155	0.220902	0.105488	0.454697
352931	NM_178297,NM_178297_dup1	sepp1a	selenoprotein P, plasma, 1a	protein_coding	NP_840082.3	ZDB-GENE-030311-1	2.42583	10.9722	7.41252e-10	1.26186e-08	11.4747	10.1969	11.4747	10.1969	112043	59702	928.226	441.658	930.609	457.243
352934	NM_178299,NM_178299_dup1,XM_005165120,XM_005165121,XM_021476023	npas2	neuronal PAS domain protein 2	protein_coding	NP_840084.1;XP_005165177.1;XP_005165178.1;XP_021331698.1	ZDB-GENE-030408-3	2.48726	4.50441	1.7766e-09	2.85904e-08	5.05956	3.80777	5.05956	3.80777	1274	662	6.71445	3.65603	7.82332	4.049
353154	NM_180973	sp5a	Sp5 transcription factor a	protein_coding	NP_851304.2	ZDB-GENE-030430-2	-4.02135	-0.154163	9.41362e-06	7.78988e-05	0.411522	1.2239	0.411522	1.2239	13	68	0.07342	0.362148	0.150241	0.745433
353223	NM_181494,NM_181494_dup1,XM_021476792,XM_021476793	tshba	thyroid stimulating hormone, beta subunit, a	protein_coding	NP_852471.1	ZDB-GENE-030513-3	-4.9217	-1.45452	0.00182283	0.00852334	0.139556	0.59525	0.139556	0.59525	4	26	0.065473	0.463064	0.133978	0.549395
353248	NM_181499	tnnt2c	troponin T2c, cardiac	protein_coding	NP_852476.1	ZDB-GENE-030520-1	3.4677	-2.22051	0.0419754	0.115686	0.355361	0.109126	0.355361	0.109126	11	4	0.099081	0.028046	0.20275	0.057729
353358	NM_181759	anxa1b	annexin A1b	protein_coding	NP_861424.1	ZDB-GENE-030131-6554	-4.71549	-1.22423	0.000538084	0.00292863	0.172433	0.686121	0.172433	0.686121	5	31	0.056076	0.302426	0.11475	0.622502
359831	NM_182871,XM_009307694	fgf24	fibroblast growth factor 24	protein_coding	NP_878291.2;XP_009305969.1	ZDB-GENE-030708-1	2.3174	-0.546699	0.00913405	0.0336052	0.93666	0.478063	0.93666	0.478063	36	20	0.245415	0.121938	0.502196	0.250991
359838	NM_182877,XM_021469757	slc34a2b	solute carrier family 34 (type II sodium/phosphate cotransporter), member 2b	protein_coding	NP_878297.1;XP_021325432.1	ZDB-GENE-030709-1	2.10999	6.35827	2.68349e-07	3.04877e-06	6.81109	5.74801	6.81109	5.74801	4383	2685	25.0461	13.7556	51.2522	28.3141
360135	NM_182882	msgn1	mesogenin 1	protein_coding	NP_878302.1	ZDB-GENE-030722-1	-5.75822	-1.63369	0.00169524	0.00801546	0.105912	0.537846	0.105912	0.537846	3	23	0.030993	0.219775	0.063421	0.452377
360136	NM_182883	penkb	proenkephalin b	protein_coding	NP_878303.1	ZDB-GENE-030729-3	5.11765	-0.539087	1.94817e-06	1.8587e-05	1.08217	0.282238	1.08217	0.282238	44	11	0.59167	0.122136	1.21074	0.251401
360137	NM_182884	dixdc1a	DIX domain containing 1a	protein_coding	NP_878304.1	ZDB-GENE-030721-2	-2.06684	0.586121	0.00245586	0.0110343	0.955672	1.55813	0.955672	1.55813	37	99	0.277329	0.666785	0.567501	1.37249
360139	NM_001318780,NM_182886,XM_005163421	oprk1	opioid receptor, kappa 1	protein_coding	NP_001305709.1;NP_878306.2;XP_005163478.1	ZDB-GENE-030729-1	5.77929	0.287054	3.4841e-10	6.21799e-09	1.61198	0.436786	1.61198	0.436786	81	18	0.53627	0.102315	1.09738	0.210601
360145	NM_001007284,XM_005167671	mxc	myxovirus (influenza virus) resistance C	protein_coding	NP_001007285.1;XP_005167728.1	ZDB-GENE-030721-7	-2.44252	5.83997	1.20659e-09	1.99693e-08	5.0975	6.36084	5.0975	6.36084	1309	4133	9.34982	26.3749	19.1327	54.2892
360146	XM_005163039,XM_690470	mxd	myxovirus (influenza virus) resistance D, transcript variant X2	protein_coding	XP_005163096.1;XP_695562.6	ZDB-GENE-030721-8	2.20928	4.33615	1.75408e-07	2.06633e-06	4.84691	3.76255	4.84691	3.76255	1094	640	7.83485	4.14595	16.0325	8.53388
360148	NM_001122971,XM_009297890,XM_021470456	mxg	myxovirus (influenza virus) resistance G	protein_coding	NP_001116443.1;XP_009296165.1;XP_021326131.1	ZDB-GENE-030721-10	2.1806	8.45916	5.91702e-08	7.52765e-07	8.91749	7.79627	8.91749	7.79627	19004	11265	121.188	65.381	247.988	134.578
360209	NM_182938,NM_182938_dup1	pvalb9	parvalbumin 9	protein_coding	NP_891983.1	ZDB-GENE-030805-4	14.5013	2.5739	1.68572e-38	1.1041e-35	3.60251	0.820568	3.60251	0.820568	439	39	13.7069	1.07063	28.0486	2.20375
368200	NM_183338	piwil1	piwi-like RNA-mediated gene silencing 1	protein_coding	NP_899181.1	ZDB-GENE-030813-2	-4.38056	6.81583	4.1336e-23	4.47505e-21	5.42106	7.52602	5.42106	7.52602	1648	9332	9.51199	48.1134	19.4645	99.035
368214	NM_212790	ypel3	yippee-like 3	protein_coding	NP_997955.1	ZDB-GENE-030516-4	7.47214	4.40232	8.94886e-35	4.42361e-32	5.25927	2.58243	5.25927	2.58243	1469	254	20.183	3.10794	41.3008	6.39729
368223	NM_213200,NM_213200_dup1	gpm6aa	glycoprotein M6Aa	protein_coding	NP_998365.1	ZDB-GENE-030710-7	2.32721	2.16021	2.12298e-06	2.01085e-05	2.85218	1.87638	2.85218	1.87638	245	136	1.11115	0.551825	2.27376	1.13586
368227	XM_009302893	hist2h3ca1	histone 2, H3ca1	protein_coding	XP_009301168.1	ZDB-GENE-030722-8	-3.56891	3.54596	6.37819e-15	2.08878e-13	2.60366	4.25784	2.60366	4.25784	200	923	5.43675	22.435	11.1253	46.1795
368241	NM_001328404,NM_183341,XM_021467119	egr2a	early growth response 2a	protein_coding	NP_001315333.1;NP_899184.1;XP_021322794.1	ZDB-GENE-030723-6	-2.07396	1.26535	0.000381815	0.00215958	1.33542	2.05749	1.33542	2.05749	60	161	0.664691	1.60709	1.36016	3.30797
368270	NM_183348,XM_005172465	sult1st3	sulfotransferase family 1, cytosolic sulfotransferase 3	protein_coding	NP_899191.2;XP_005172522.1	ZDB-GENE-030804-28	2.10037	7.37834	2.62861e-07	2.99422e-06	7.82273	6.75906	7.82273	6.75906	8877	5463	103.249	57.5271	211.281	118.412
368316	NM_199430,XM_005168860	ccnb2	cyclin B2	protein_coding	NP_955462.1;XP_005168917.1	ZDB-GENE-030429-12	-5.9509	1.78237	4.1027e-17	1.81873e-15	0.974437	2.75608	0.974437	2.75608	38	293	0.46488	3.25805	0.95129	6.70625
368326	NM_001113731,NM_001113731_dup1,NM_001113731_dup2,NM_001113731_dup3	il13ra2	interleukin 13 receptor, alpha 2	protein_coding	NP_001107203.1	ZDB-GENE-030521-10	-2.56347	0.412738	0.000216051	0.00129973	0.774806	1.4992	0.774806	1.4992	28	93	0.399383	1.18008	0.817263	2.42904
368367	XM_021476561,XM_689815	hsd20b2	hydroxysteroid (20-beta) dehydrogenase 2	protein_coding	XP_694907.4	ZDB-GENE-030804-21	2.15998	4.6569	2.79757e-07	3.16876e-06	5.14796	4.08327	5.14796	4.08327	1357	812	11.114	5.93569	22.7426	12.2178
368369	NM_198811	pald1a	phosphatase domain containing, paladin 1a	protein_coding	NP_942106.1	ZDB-GENE-030804-26	-2.2523	5.07374	4.61923e-08	5.96959e-07	4.43754	5.57154	4.43754	5.57154	814	2370	5.24515	13.6448	10.7332	28.086
368390	NM_001118892,XM_005158871	plk4	polo-like kinase 4 (Drosophila)	protein_coding	NP_001112364.1;XP_005158928.1	ZDB-GENE-030619-14	-4.19679	2.98789	1.2339e-16	5.11501e-15	2.00776	3.77503	2.00776	3.77503	119	646	0.671071	3.26177	1.37322	6.71391
368397	NM_001045280,NM_001045280_dup1,XM_005170678,XM_009298029	pkp3a	plakophilin 3a	protein_coding	NP_001038745.1	ZDB-GENE-060512-114	2.30095	6.21908	1.07291e-08	1.53435e-07	6.71185	5.52736	6.71185	5.52736	4089	2297	19.7077	9.88315	40.3282	20.3431
368410	NM_001007160	pde6a	phosphodiesterase 6A, cGMP-specific, rod, alpha	protein_coding	NP_001007161.1	ZDB-GENE-030616-42	-3.1264	-0.0638602	8.66196e-05	0.000574809	0.517683	1.23598	0.517683	1.23598	17	69	0.100594	0.373781	0.205847	0.769378
368419	NM_001007198	ccdc80	coiled-coil domain containing 80	protein_coding	NP_001007199.1	ZDB-GENE-030616-56	2.3161	2.42402	1.34119e-06	1.32746e-05	3.08152	2.07777	3.08152	2.07777	294	164	2.10533	1.04726	4.30817	2.15565
368439	NM_001012247,NM_001012247_dup1,NM_001012247_dup2,NM_001012247_dup3,XM_009304548,XM_009304549,XM_009304550,XM_009304551,XM_009304552,XM_009304553,XM_009304554,XM_009304555,XM_009304556,XM_009304557,XM_009304558,XM_009304559,XM_009304560,XM_009304561,XM_009304562,XM_009304563,XM_017357656,XM_021478618	mycbp2	MYC binding protein 2	protein_coding	NP_001012247.2;XP_009302823.1;XP_009302824.1;XP_009302825.1;XP_009302826.1;XP_009302827.1;XP_009302828.1;XP_009302829.1;XP_009302830.1;XP_009302831.1;XP_009302832.1;XP_009302833.1;XP_009302834.1;XP_009302835.1;XP_009302836.1;XP_009302837.1;XP_009302838.1;XP_017213145.1;XP_021334293.1	ZDB-GENE-030616-132	-2.18252	7.17666	6.6821e-08	8.42871e-07	6.52161	7.6391	6.52161	7.6391	3579	10097	9.09652	16.0518	14.0359	16.1134
368475	NM_001007121	htr5ab	5-hydroxytryptamine (serotonin) receptor 5A, genome duplicate b	protein_coding	NP_001007122.1	ZDB-GENE-030616-574	2.31434	-0.935478	0.0251301	0.0767436	0.753235	0.372567	0.753235	0.372567	27	15	0.210703	0.104455	0.431163	0.215006
110439701	XR_002458698	LOC110439701	uncharacterized LOC110439701	lncRNA	.	.	-27.1961	-0.272222	1.87074e-13	5.12138e-12	0.0714646	1.29492	0.0714646	1.29492	2	74	0.065429	3.27533	0.133888	6.74184
368636	NM_001040046	ankar	ankyrin and armadillo repeat containing	protein_coding	NP_001035135.2	ZDB-GENE-030616-533	-4.61538	3.97904	3.8018e-21	3.0001e-19	2.71943	4.74373	2.71943	4.74373	220	1313	0.955573	5.09045	1.9554	10.478
368662	NM_207641	ptf1a	pancreas specific transcription factor, 1a	protein_coding	NP_997524.1	ZDB-GENE-030616-579	3.19465	1.34205	1.59658e-08	2.21083e-07	2.27325	1.13636	2.27325	1.13636	151	61	2.34519	0.838045	4.79899	1.725
368703	XM_005167234	si:busm1-104n07.3	si:busm1-104n07.3	protein_coding	XP_005167291.1	ZDB-GENE-030616-99	2.29122	-0.145159	0.00316175	0.0137121	1.14977	0.613888	1.14977	0.613888	48	27	0.730536	0.367952	1.4949	0.757381
368727	NM_001312886,NM_001312886_dup1,XM_005158758	mis18bp1	MIS18 binding protein 1	protein_coding	NP_001299815.1;XP_005158815.1	ZDB-GENE-030616-151	-3.39372	2.88444	1.04351e-12	2.57671e-11	2.11313	3.62001	2.11313	3.62001	131	575	0.611817	2.41738	1.05457	3.49812
368731	XM_002663174	ccdc157	coiled-coil domain containing 157	protein_coding	XP_002663220.3	ZDB-GENE-030616-155	-5.26066	0.150057	2.15153e-08	2.91609e-07	0.411522	1.45853	0.411522	1.45853	13	89	0.096899	0.611265	0.198286	1.25821
368748	NM_001007048	si:busm1-160c18.6	si:busm1-160c18.6	protein_coding	NP_001007049.3	ZDB-GENE-030616-174	2.47759	1.35237	7.46708e-06	6.33722e-05	2.20338	1.29492	2.20338	1.29492	142	74	1.36683	0.634315	2.79697	1.30565
368822	NM_001012248,NM_001012248_dup1,XM_005165697	arf3b	ADP-ribosylation factor 3b	protein_coding	NP_001012248.1;XP_005165754.1	ZDB-GENE-030616-356	2.48348	1.65011	2.60765e-06	2.4209e-05	2.44453	1.47901	2.44453	1.47901	175	91	3.70546	1.77555	3.74589	1.65423
368824	NM_001002603,NM_001002603_dup1,XM_005165699	ccdc65	coiled-coil domain containing 65	protein_coding	NP_001002603.1;XP_005165756.1	ZDB-GENE-030616-358	-3.54891	3.01891	1.08415e-13	3.05826e-12	2.17932	3.75837	2.17932	3.75837	139	638	1.35991	5.68803	1.33174	5.54908
368848	NM_001003822,XM_021467121	g2e3	G2/M-phase specific E3 ubiquitin protein ligase	protein_coding	NP_001003822.1;XP_021322796.1	ZDB-GENE-030616-400	-4.56397	3.62943	4.83342e-20	3.19774e-18	2.43779	4.40422	2.43779	4.40422	174	1027	1.01235	5.33486	2.07158	10.9811
368851	NM_001003823	coch	coagulation factor C homolog, cochlin (Limulus polyphemus)	protein_coding	NP_001003823.1	ZDB-GENE-030616-403	23.4093	5.85303	4.40353e-75	2.8842e-71	6.80586	2.51957	6.80586	2.51957	4367	241	45.3271	2.23341	92.7534	4.59718
368856	NM_001002341	cenpn	centromere protein N	protein_coding	NP_001002341.1	ZDB-GENE-030616-408	-2.58781	2.13634	2.04978e-07	2.38041e-06	1.7707	2.85732	1.7707	2.85732	95	318	1.1019	3.32213	2.25482	6.83815
368917	NM_200637	adam8a	ADAM metallopeptidase domain 8a	protein_coding	NP_956931.1	ZDB-GENE-030616-622	-4.52122	5.28498	9.19377e-23	9.05517e-21	3.91574	6.01623	3.91574	6.01623	555	3244	3.18745	16.6342	6.52251	34.2393
368924	NM_213149,XM_005166021,XM_009302537,XM_021476795	fkbp5	FK506 binding protein 5	protein_coding	NP_998314.1;XP_005166078.1;XP_009300812.1;XP_021332470.1	ZDB-GENE-030616-630	3.12949	9.07676	4.5829e-15	1.53735e-13	9.67845	8.03626	9.67845	8.03626	32232	13313	232.04	86.0876	474.827	177.2
369191	NM_194383,XM_005171279	tnr	tenascin R (restrictin, janusin)	protein_coding	NP_919364.1;XP_005171336.1	ZDB-GENE-030804-1	-2.26536	2.07433	7.59661e-06	6.42634e-05	1.8234	2.75608	1.8234	2.75608	100	293	0.298889	0.79701	0.61162	1.64054
369193	NM_194384	aldocb	aldolase C, fructose-bisphosphate, b	protein_coding	NP_919365.1	ZDB-GENE-030821-1	-4.22766	5.74355	1.09705e-21	9.36206e-20	4.42395	6.45171	4.42395	6.45171	806	4405	7.36332	35.9285	15.0677	73.9541
373074	NM_212795	dnd1	DND microRNA-mediated repression inhibitor 1	protein_coding	NP_997960.1	ZDB-GENE-030828-4	-4.29458	1.06617	3.2245e-10	5.7783e-09	0.817003	2.09777	0.817003	2.09777	30	167	0.317022	1.57069	0.648726	3.23306
373080	NM_194388	tuba1b	tubulin, alpha 1b	protein_coding	NP_919369.2	ZDB-GENE-030822-1	-3.16303	3.7032	6.55785e-13	1.65201e-11	2.85218	4.37037	2.85218	4.37037	245	1002	2.86664	10.498	5.86604	21.6087
373083	NM_200099,NM_200099_dup1	dynll2a	dynein, light chain, LC8-type 2a	protein_coding	NP_956393.1	ZDB-GENE-030828-11	-2.83273	1.35119	7.46556e-07	7.76151e-06	1.19847	2.22446	1.19847	2.22446	51	187	0.660148	2.19662	1.35087	4.52145
373099	NM_194393	guca1c	guanylate cyclase activator 1C	protein_coding	NP_919374.1	ZDB-GENE-030829-1	-4.25847	-0.579915	5.08771e-05	0.000357587	0.296925	0.987088	0.296925	0.987088	9	50	0.091729	0.456379	0.187706	0.939395
373110	NM_194397	birc5a	baculoviral IAP repeat containing 5a	protein_coding	NP_919378.1	ZDB-GENE-030826-1	-2.14194	2.61549	7.70001e-06	6.49911e-05	2.28081	3.21256	2.28081	3.21256	152	421	2.349	5.82726	4.80679	11.9946
373121	NM_194402	mknk2b	MAP kinase interacting serine/threonine kinase 2b	protein_coding	NP_919383.1	ZDB-GENE-030829-2	2.231	7.64829	2.65025e-08	3.55342e-07	8.11905	6.96771	8.11905	6.96771	10910	6321	96.2271	49.7819	196.911	102.469
373870	NM_194410,NM_194410_dup1	vax1	ventral anterior homeobox 1	protein_coding	NP_919391.2	ZDB-GENE-030904-9	-6.23962	-1.19459	8.2223e-05	0.000549951	0.139556	0.720926	0.139556	0.720926	4	33	0.029234	0.214526	0.059823	0.441573
373872	NM_001328163	fyna	FYN proto-oncogene, Src family tyrosine kinase a	protein_coding	NP_001315092.1	ZDB-GENE-030903-5	-3.45236	2.72989	1.22492e-12	2.98806e-11	1.98017	3.48225	1.98017	3.48225	116	518	0.670175	2.68308	1.37139	5.52276
373874	NM_194411	ripk2	receptor-interacting serine-threonine kinase 2	protein_coding	NP_919392.2	ZDB-GENE-030902-3	-2.15019	4.21595	5.38518e-07	5.77726e-06	3.67313	4.71597	3.67313	4.71597	463	1287	5.01896	12.4575	10.2704	25.642
373879	NM_194413,NM_194413_dup1,XM_021476027	p2rx5	purinergic receptor P2X, ligand-gated ion channel, 5	protein_coding	NP_919394.2;XP_021331702.1	ZDB-GENE-030319-5	3.18999	-0.0383486	2.69385e-05	0.000201646	1.2912	0.537846	1.2912	0.537846	57	23	0.53293	0.180302	0.817961	0.293277
373882	NM_194416	mmp14a	matrix metallopeptidase 14a (membrane-inserted)	protein_coding	NP_919397.1	ZDB-GENE-030901-1	-2.96574	3.90473	5.46799e-12	1.21506e-10	3.09015	4.54198	3.09015	4.54198	296	1135	1.59533	5.46496	3.26454	11.2489
378438	NM_194418,NM_194418_dup1	sepw2b	selenoprotein W, 2b	protein_coding	NP_919399.3	ZDB-GENE-030428-2	2.25469	-0.322714	0.00795583	0.0299605	1.04715	0.557235	1.04715	0.557235	42	24	0.705012	0.34921	1.44267	0.718802
378718	NM_197935,XM_009292744	drd2l	dopamine receptor D2 like	protein_coding	NP_922917.1;XP_009291019.1	ZDB-GENE-030910-1	-9.36751	1.81486	1.63939e-23	1.85933e-21	0.731337	2.84948	0.731337	2.84948	26	316	0.07727	1.05059	0.158118	2.16251
378727	NM_214751,XM_021476798	pck1	phosphoenolpyruvate carboxykinase 1 (soluble)	protein_coding	NP_999916.1;XP_021332473.1	ZDB-GENE-030909-11	2.38425	10.2675	1.55678e-09	2.52389e-08	10.763	9.51065	10.763	9.51065	68401	37083	505.819	245.42	1035.06	505.164
378848	NM_213058	hspa5	heat shock protein 5	protein_coding	NP_998223.1	ZDB-GENE-031001-11	-3.01581	8.7752	3.21079e-14	9.60268e-13	7.77586	9.36401	7.77586	9.36401	8592	33494	68.5577	238.669	140.29	491.267
386590	NM_198210,NM_198210_dup1	hsp90b1	heat shock protein 90, beta (grp94), member 1	protein_coding	NP_937853.1	ZDB-GENE-031002-1	-2.45889	8.89455	4.49722e-10	7.88112e-09	8.10926	9.40417	8.10926	9.40417	10836	34441	74.386	211.131	152.217	434.584
386635	NM_001005320,XM_005165701,XM_005165702	erbb3a	erb-b2 receptor tyrosine kinase 3a	protein_coding	NP_001005320.1;XP_005165758.1;XP_005165759.1	ZDB-GENE-030916-3	2.64221	5.64889	4.36822e-11	8.71615e-10	6.205	4.83493	6.205	4.83493	2866	1402	7.26198	3.14118	14.8603	6.46569
386661	NM_198815	scd	stearoyl-CoA desaturase (delta-9-desaturase)	protein_coding	NP_942110.2	ZDB-GENE-031106-3	5.52291	8.78269	3.77678e-30	9.6066e-28	9.54452	7.08778	9.54452	7.08778	29371	6874	178.937	37.394	366.161	76.9705
386711	NM_198823	myh6	myosin, heavy chain 6, cardiac muscle, alpha	protein_coding	NP_942118.1	ZDB-GENE-031112-1	4.23274	-1.54363	0.00281319	0.012387	0.592472	0.160742	0.592472	0.160742	20	6	0.059896	0.016679	0.122565	0.034332
386722	NM_001319131	dnaaf1	dynein, axonemal, assembly factor 1	protein_coding	NP_001306060.1	ZDB-GENE-031114-4	-4.59875	2.832	7.42824e-18	3.64443e-16	1.81301	3.65192	1.81301	3.65192	99	589	0.941548	5.04396	1.9267	10.3823
386763	XM_017353716,XM_017353717,XM_021469883,XM_021469884,XM_021469885,XM_021469886	tead3a	TEA domain family member 3 a, transcript variant X2	protein_coding	XP_017209205.1;XP_017209206.1;XP_021325558.1;XP_021325559.1;XP_021325560.1;XP_021325561.1	ZDB-GENE-031112-10	-2.03939	3.18488	1.13074e-05	9.18299e-05	2.79527	3.71371	2.79527	3.71371	234	617	0.723313	1.38176	1.48012	2.84416
386825	NM_001327813	ntf3	neurotrophin 3	protein_coding	NP_001314742.1	ZDB-GENE-031118-66	4.92604	0.998395	3.88107e-12	8.84945e-11	2.10463	0.738018	2.10463	0.738018	130	34	2.27418	0.517451	4.65369	1.0651
386897	NM_207063	asf1ba	anti-silencing function 1Ba histone chaperone	protein_coding	NP_996946.1	ZDB-GENE-031118-197	-2.80058	2.63222	3.23094e-09	5.03254e-08	2.07885	3.32712	2.07885	3.32712	127	460	1.74407	5.6511	3.56892	11.632
386920	NM_200117,NM_200117_dup1	hist2h2l	histone 2, H2, like	protein_coding	NP_956411.1	ZDB-GENE-031118-36	-2.52502	3.30318	1.13945e-08	1.61451e-07	2.71385	3.91123	2.71385	3.91123	219	715	4.96028	14.456	10.1503	29.7557
387260	NM_198921,XM_009305694,XM_017357939,XM_017357940	scarb1	scavenger receptor class B, member 1	protein_coding	NP_944603.2;XP_009303969.1;XP_017213428.1;XP_017213429.1	ZDB-GENE-031126-1	2.83928	7.23989	8.01792e-13	2.00249e-11	7.81087	6.31708	7.81087	6.31708	8804	4008	60.6324	24.6837	124.073	50.808
387293	NM_001290479,XM_009305556	mmp13a	matrix metallopeptidase 13a	protein_coding	NP_001277408.1;XP_009303831.1	ZDB-GENE-031202-2	2.16954	4.32048	3.29597e-07	3.67608e-06	4.82381	3.76464	4.82381	3.76464	1076	641	11.9834	6.37846	24.5217	13.1292
387301	NM_198987,NM_198987_dup1,NM_198987_dup2,XM_021478206	p2rx4b	purinergic receptor P2X, ligand-gated ion channel, 4b	protein_coding	NP_945338.2;XP_021333881.1	ZDB-GENE-030319-4	3.17546	-0.460755	0.000219377	0.00131611	1.04715	0.415695	1.04715	0.415695	42	17	0.482778	0.216049	0.911736	0.2753
387529	NM_001030283,XM_005163870	ldlra	low density lipoprotein receptor a	protein_coding	NP_001025454.1;XP_005163927.1	ZDB-GENE-031217-1	3.37594	7.92953	9.47938e-17	4.02513e-15	8.55899	6.81274	8.55899	6.81274	14814	5672	56.7648	19.5025	116.159	40.1432
387533	NM_207642,NM_207642_dup1,XM_005167541,XM_005167542,XM_021478628,XM_021478629	gja3	gap junction protein, alpha 3	protein_coding	NP_997525.1;XP_005167598.1;XP_005167599.1;XP_021334303.1;XP_021334304.1	ZDB-GENE-031217-3	-3.98032	-1.67554	0.0101133	0.0364896	0.139556	0.498267	0.139556	0.498267	4	21	0.057024	0.097096	0.116689	0.152869
387592	NM_199281,NM_199281_dup1	slc13a1	solute carrier family 13 member 1	protein_coding	NP_954975.1	ZDB-GENE-031222-3	3.7728	5.62166	7.14184e-19	3.93087e-17	6.30058	4.43468	6.30058	4.43468	3065	1050	23.756	7.26306	25.7185	9.83475
393096	NM_200128	lipg	lipase, endothelial	protein_coding	NP_956422.1	ZDB-GENE-040426-699	-2.41635	3.13533	8.17343e-08	1.01631e-06	2.60968	3.73727	2.60968	3.73727	201	628	1.67231	4.67033	3.42207	9.61326
393101	NM_200132,XM_017357661	scn1a	sodium channel, voltage-gated, type I, alpha	protein_coding	NP_956426.2;XP_017213150.1	ZDB-GENE-040426-751	2.2722	3.11607	4.23329e-07	4.61732e-06	3.70156	2.65171	3.70156	2.65171	473	269	1.37623	0.699391	2.81619	1.4396
393113	NM_200144	upp2	uridine phosphorylase 2	protein_coding	NP_956438.1	ZDB-GENE-040426-830	2.04886	8.3227	5.86845e-07	6.23441e-06	8.75249	7.72117	8.75249	7.72117	16946	10691	166.454	93.7699	340.617	193.013
393114	NM_200145,NM_200145_dup1	zgc:55888	zgc:55888	protein_coding	NP_956439.2	ZDB-GENE-040426-834	2.14359	-1.00369	0.0444493	0.120726	0.709101	0.372567	0.709101	0.372567	25	15	0.257908	0.131197	0.521613	0.270051
393135	NM_200166,XM_001923225,XM_005157754,XM_017359222,XM_017359223	zgc:55621	zgc:55621	protein_coding	NP_956460.2;XP_001923260.2;XP_005157811.1;XP_017214711.1;XP_017214712.1	ZDB-GENE-040426-762	-3.33824	0.0832358	1.59477e-05	0.000125545	0.543046	1.34039	0.543046	1.34039	18	78	0.227397	0.876114	0.465325	1.80336
393147	NM_200178,NM_200178_dup1	acad11	acyl-CoA dehydrogenase family, member 11	protein_coding	NP_956472.1	ZDB-GENE-040426-814	2.01799	6.75188	1.1817e-06	1.18301e-05	7.18087	6.17801	7.18087	6.17801	5675	3635	38.1823	21.8362	78.133	44.9469
393167	NM_200198	hebp2	heme binding protein 2	protein_coding	NP_956492.1	ZDB-GENE-040426-914	2.85426	4.59525	5.25216e-12	1.17108e-10	5.20071	3.75837	5.20071	3.75837	1409	638	17.9714	7.26298	36.7752	14.9499
393174	NM_200205	pex12	peroxisomal biogenesis factor 12	protein_coding	NP_956499.2	ZDB-GENE-040426-929	-2.73723	1.1705	3.22361e-06	2.94886e-05	1.11637	2.07104	1.11637	2.07104	46	163	0.600912	1.92106	1.22965	3.95424
393178	NM_200209,NM_200209_dup1	kbtbd4	kelch repeat and BTB (POZ) domain containing 4	protein_coding	NP_956503.1	ZDB-GENE-040426-937	-2.3604	1.27008	4.17386e-05	0.000300332	1.26095	2.10438	1.26095	2.10438	55	168	0.590801	1.61891	1.18889	2.9137
393191	NM_200222	gpx8	glutathione peroxidase 8 (putative)	protein_coding	NP_956516.1	ZDB-GENE-040426-965	-2.49361	2.43062	2.02512e-07	2.357e-06	2.01684	3.10469	2.01684	3.10469	120	387	1.41161	4.07379	2.8886	8.38536
393196	NM_200227	rpa3	replication protein A3	protein_coding	NP_956521.1	ZDB-GENE-040426-977	-2.53229	2.30949	2.10268e-07	2.43452e-06	1.91367	3.0023	1.91367	3.0023	109	357	3.96506	11.6752	8.11374	24.0318
393203	NM_200234	prc1b	protein regulator of cytokinesis 1b	protein_coding	NP_956528.1	ZDB-GENE-040426-777	-3.58771	3.81926	1.83157e-15	6.50206e-14	2.83174	4.52115	2.83174	4.52115	241	1118	1.914	7.92974	3.91664	16.3223
393209	NM_200239	kif18a	kinesin family member 18A	protein_coding	NP_956533.1	ZDB-GENE-040426-862	-2.83375	2.95658	5.93339e-10	1.02674e-08	2.32534	3.6292	2.32534	3.6292	158	579	0.972984	3.18141	1.99103	6.5485
393233	NM_200263,XM_021468375,XM_021468376	snapc1a	small nuclear RNA activating complex, polypeptide 1a	protein_coding	NP_956557.1;XP_021324050.1;XP_021324051.1	ZDB-GENE-040426-1031	-2.48379	0.766816	8.34791e-05	0.000556832	0.955672	1.73881	0.955672	1.73881	37	119	0.315409	1.31416	0.645424	2.70502
393247	NM_200277,XM_009291955	naalad2	N-acetylated alpha-linked acidic dipeptidase 2	protein_coding	NP_956571.1;XP_009290230.2	ZDB-GENE-040426-1025	3.12551	4.70445	7.01747e-14	2.0137e-12	5.33927	3.7688	5.33927	3.7688	1555	643	12.2104	4.54786	24.9862	9.36116
393268	NM_200298	map1lc3c	microtubule-associated protein 1 light chain 3 gamma	protein_coding	NP_956592.1	ZDB-GENE-040426-1080	-9.40963	-0.428557	1.27337e-08	1.78784e-07	0.172433	1.1492	0.172433	1.1492	5	62	0.114322	1.27861	0.233939	2.63185
393280	NM_200310,XM_005155671	nuf2	NUF2, NDC80 kinetochore complex component, homolog	protein_coding	NP_956604.1;XP_005155728.1	ZDB-GENE-040426-1121	-3.02737	2.74865	1.33065e-10	2.50713e-09	2.10463	3.45925	2.10463	3.45925	130	509	1.54351	5.43399	3.1585	11.1851
393285	NM_200315,XM_021466764,XR_002455723	irs2a	insulin receptor substrate 2a	protein_coding	NP_956609.1;XP_021322439.1	ZDB-GENE-040426-975	3.82767	6.72132	1.25034e-19	7.70768e-18	7.39493	5.48243	7.39493	5.48243	6589	2225	27.7577	8.45265	56.8008	17.3986
393286	NM_200316	ttc25	tetratricopeptide repeat domain 25	protein_coding	NP_956610.1	ZDB-GENE-040426-995	-7.59881	3.21183	2.9069e-29	6.73963e-27	1.64749	4.10648	1.64749	4.10648	84	826	0.857707	7.58671	1.75514	15.6162
393296	NM_200326	hps4	Hermansky-Pudlak syndrome 4	protein_coding	NP_956620.1	ZDB-GENE-040426-1068	-2.74236	2.19672	3.41454e-08	4.49762e-07	1.7707	2.92977	1.7707	2.92977	95	337	0.748136	2.38298	1.53092	4.90503
393297	NM_200327,XM_009295595,XM_021468777	zgc:56585	zgc:56585	protein_coding	NP_956621.1;XP_009293870.1;XP_021324452.1	ZDB-GENE-040426-1084	2.31987	6.2773	7.61364e-09	1.11748e-07	6.77308	5.5763	6.77308	5.5763	4268	2378	41.4136	20.9064	84.7451	43.0331
393311	NM_200340,NM_200340_dup1	plekhf1	pleckstrin homology domain containing, family F (with FYVE domain) member 1	protein_coding	NP_956634.1	ZDB-GENE-040426-1289	-4.5083	2.57459	1.34374e-16	5.50932e-15	1.64749	3.40944	1.64749	3.40944	84	490	1.27952	6.71548	2.5585	13.1177
393314	NM_001242942,NM_200343	pias4b	protein inhibitor of activated STAT, 4b	protein_coding	NP_001229871.1;NP_956637.2	ZDB-GENE-040426-1298	-5.14107	3.42871	5.67501e-22	5.05713e-20	2.16306	4.23996	2.16306	4.23996	137	911	1.53156	9.25976	3.13405	19.06
393315	NM_200344,XM_005168757,XM_005168758,XM_021476800,XM_021476801	ccbl2	cysteine conjugate-beta lyase 2	protein_coding	NP_956638.2;XP_005168814.1;XP_005168815.1;XP_021332475.1;XP_021332476.1	ZDB-GENE-040426-1299	2.92456	5.94613	3.32495e-13	8.80792e-12	6.53708	5.01837	6.53708	5.01837	3618	1599	45.1684	17.1036	92.4287	35.2055
393317	NM_200346	diabloa	diablo, IAP-binding mitochondrial protein a	protein_coding	NP_956640.1	ZDB-GENE-040426-1303	5.37562	9.25087	2.24601e-29	5.3012e-27	10.0061	7.58581	10.0061	7.58581	40461	9729	604.915	129.884	1237.84	267.349
393318	NM_200347,NM_200347_dup1,XM_005158499	tmem54a	transmembrane protein 54a	protein_coding	NP_956641.1;XP_005158556.1	ZDB-GENE-040426-1304	-2.04027	0.646905	0.00255697	0.0114142	0.992961	1.59612	0.992961	1.59612	39	103	0.562668	1.51585	1.03208	2.1906
393322	NM_200351,NM_200351_dup1	tnfaip8l3	tumor necrosis factor, alpha-induced protein 8-like 3	protein_coding	NP_956645.1	ZDB-GENE-040426-1313	2.20399	4.05117	2.679e-07	3.045e-06	4.57144	3.5024	4.57144	3.5024	897	526	9.32504	4.8845	19.0819	10.0541
393329	NM_200358,NM_200358_dup1	slc10a2	solute carrier family 10 (sodium/bile acid cotransporter), member 2	protein_coding	NP_956652.1	ZDB-GENE-040426-1328	2.14277	4.68583	3.62951e-07	4.01615e-06	5.17255	4.11796	5.17255	4.11796	1381	833	14.1172	7.59968	28.8882	15.6429
393336	NM_200365	zgc:64022	zgc:64022	protein_coding	NP_956659.1	ZDB-GENE-040426-1340	2.34445	0.15586	0.00108016	0.005439	1.33542	0.720926	1.33542	0.720926	60	33	0.745274	0.369349	1.52506	0.760255
393349	NM_200378	mis12	MIS12 kinetochore complex component	protein_coding	NP_956672.1	ZDB-GENE-040426-1372	-2.48874	1.88745	1.43612e-06	1.41469e-05	1.62391	2.62899	1.62391	2.62899	82	264	1.21723	3.52356	2.49083	7.25277
393368	NM_200397,NM_200397_dup1,NM_200397_dup2	zmynd10	zinc finger, MYND-type containing 10	protein_coding	NP_956691.1	ZDB-GENE-040426-1218	-4.27101	0.860943	1.94456e-09	3.11974e-08	0.731337	1.93685	0.731337	1.93685	26	144	0.319281	1.59853	0	1.99418
393369	NM_200398,XM_021479118,XM_021479119	tmem218	transmembrane protein 218	protein_coding	NP_956692.1;XP_021334793.1;XP_021334794.1	ZDB-GENE-040426-1232	-2.74208	1.59217	4.30436e-07	4.68898e-06	1.36416	2.41186	1.36416	2.41186	62	220	0.901702	3.83203	1.84516	7.88772
393376	NM_200405,XM_005157571,XM_005157572,XM_021481358	hif1al	hypoxia-inducible factor 1, alpha subunit, like	protein_coding	NP_956699.1;XP_005157628.2;XP_005157629.2;XP_021337033.1	ZDB-GENE-040426-1315	2.8012	7.52419	1.43186e-12	3.42937e-11	8.08896	6.6124	8.08896	6.6124	10684	4930	67.2249	27.0891	137.563	55.7593
393380	NM_200408	tspan35	tetraspanin 35	protein_coding	NP_956702.2	ZDB-GENE-040426-1362	-2.66344	1.8119	3.64616e-07	4.02893e-06	1.52555	2.58715	1.52555	2.58715	74	255	0.811043	2.49892	1.65965	5.14369
393383	NM_200411,XM_017358716,XM_021480542	slx4ip	SLX4 interacting protein	protein_coding	NP_956705.1;XP_017214205.1;XP_021336217.1	ZDB-GENE-040426-1365	-2.79851	1.7018	1.73654e-07	2.04658e-06	1.41999	2.50965	1.41999	2.50965	66	239	0.4273	1.41577	0.87439	2.91417
393384	NM_200412,XM_009303623	spata6l	spermatogenesis associated 6-like	protein_coding	NP_956706.1;XP_009301898.1	ZDB-GENE-040426-1369	-11.701	2.20707	1.36394e-29	3.27834e-27	0.774806	3.22474	0.774806	3.22474	28	425	0.363834	5.1416	0.744517	10.5833
393386	NM_200414	cybb	cytochrome b-245, beta polypeptide (chronic granulomatous disease)	protein_coding	NP_956708.1	ZDB-GENE-040426-1380	-2.50598	5.82725	4.18108e-10	7.39637e-09	5.05956	6.35877	5.05956	6.35877	1274	4127	6.80928	19.6987	13.9339	40.5472
393392	XM_021470558	adam10b	ADAM metallopeptidase domain 10b	protein_coding	XP_021326233.1	ZDB-GENE-071115-1	-2.08857	2.80841	1.10741e-05	9.01026e-05	2.45793	3.37707	2.45793	3.37707	177	478	1.53935	3.71452	3.14999	7.64584
393399	NM_197937	sinup	siaz-interacting nuclear protein	protein_coding	NP_922919.1	ZDB-GENE-050913-2	-2.99239	1.0686	7.86476e-07	8.12695e-06	1.01125	2.01605	1.01125	2.01605	40	155	1.47056	5.17236	3.00923	10.6466
393403	NM_200431,XM_021466645,XM_021466646	fbxo43	F-box protein 43	protein_coding	NP_956725.2;XP_021322320.1;XP_021322321.1	ZDB-GENE-040426-1645	-2.94505	1.3071	2.86463e-07	3.23493e-06	1.14977	2.2	1.14977	2.2	48	183	0.417507	1.43813	0.854349	2.9602
393412	NM_200440	klhl24b	kelch-like family member 24b	protein_coding	NP_956734.1	ZDB-GENE-040426-1185	2.48169	4.98587	1.14528e-09	1.90267e-08	5.52813	4.26228	5.52813	4.26228	1778	926	13.1624	6.11688	26.9343	12.5908
393433	NM_200461,XM_009294540	cyp46a1.2	cytochrome P450, family 46, subfamily A, polypeptide 1, tandem duplicate 2	protein_coding	NP_956755.1;XP_009292815.1	ZDB-GENE-040426-1184	2.82223	5.88623	1.87494e-12	4.43335e-11	6.46469	4.99723	6.46469	4.99723	3439	1575	31.3701	13.035	64.1931	26.8308
393437	NM_001328512	ncs1a	neuronal calcium sensor 1a	protein_coding	NP_001315441.1	ZDB-GENE-021220-1	-3.48563	0.686362	3.31622e-07	3.69552e-06	0.753235	1.76406	0.753235	1.76406	27	122	0.220619	0.910019	0.451456	1.87315
393452	NM_200480,NM_200480_dup1	dync2li1	dynein, cytoplasmic 2, light intermediate chain 1	protein_coding	NP_956774.1	ZDB-GENE-040426-1230	-3.82868	1.56463	8.07142e-11	1.56061e-09	1.13317	2.47948	1.13317	2.47948	47	233	0.60317	2.70557	1.23427	5.56905
393466	XM_021470556	nrcamb	neuronal cell adhesion molecule b	protein_coding	XP_021326231.1	ZDB-GENE-040426-1542	-2.38737	-0.0522454	0.00269915	0.0119613	0.616565	1.18703	0.616565	1.18703	21	65	0.373057	1.05527	0.763391	2.17213
393468	XM_009302090	vstm2l	V-set and transmembrane domain containing 2 like	protein_coding	XP_009300365.1	ZDB-GENE-040426-1548	-2.74935	-0.457175	0.00225486	0.0102596	0.438804	0.987088	0.438804	0.987088	14	50	0.31655	1.03871	0.647761	2.13805
393481	NM_200509,NM_200509_dup1,XM_009299212	cyp2k6	cytochrome P450, family 2, subfamily K, polypeptide 6	protein_coding	NP_956803.1;XP_009297487.1	ZDB-GENE-040426-1571	2.77445	-0.0108919	0.000192791	0.0011771	1.27615	0.59525	1.27615	0.59525	56	26	0.537373	0.228105	0.733789	0.273334
393484	NM_200512,XM_005163733	cyp2k18	cytochrome P450, family 2, subfamily K, polypeptide 18	protein_coding	NP_956806.1;XP_005163790.1	ZDB-GENE-040426-1584	2.56999	7.07212	8.27472e-11	1.59874e-09	7.60519	6.25498	7.60519	6.25498	7629	3837	55.7773	24.9089	114.138	51.2716
393499	NM_200527,XM_017358719	zgc:66426	zgc:66426	protein_coding	NP_956821.1;XP_017214208.1	ZDB-GENE-040426-1639	-7.25849	2.41546	8.22974e-24	9.66865e-22	1.18242	3.35509	1.18242	3.35509	50	470	0.683878	5.18454	1.39943	10.6717
393503	NM_200531	mfsd4aa	major facilitator superfamily domain containing 4Aa	protein_coding	NP_956825.1	ZDB-GENE-040426-1643	2.34103	2.29706	1.43634e-06	1.41469e-05	2.97374	1.97339	2.97374	1.97339	270	149	2.53245	1.25035	5.18219	2.57367
393504	NM_200532	rasd1	RAS, dexamethasone-induced 1	protein_coding	NP_956826.1	ZDB-GENE-040426-1473	2.53339	1.4682	2.92973e-06	2.69888e-05	2.30325	1.35154	2.30325	1.35154	155	79	2.2038	0.999018	4.50966	2.05634
393510	NM_200538,NM_200538_dup1,XM_005162304	slc2a12	solute carrier family 2 (facilitated glucose transporter), member 12	protein_coding	NP_956832.1	ZDB-GENE-040426-1513	3.89012	4.5635	1.68942e-18	8.9236e-17	5.2707	3.41477	5.2707	3.41477	1481	492	11.3152	3.35097	19.5183	5.22914
393515	NM_200543,XM_005173107,XM_005173108,XM_005173110,XM_021480990,XM_021480991,XM_021480992,XM_021480993	stx3a	syntaxin 3A	protein_coding	NP_956837.1;XP_005173164.1;XP_005173165.1;XP_005173167.2;XP_021336665.1;XP_021336666.1;XP_021336667.1;XP_021336668.1	ZDB-GENE-040426-1489	2.06264	4.02946	2.3194e-06	2.17721e-05	4.52128	3.54187	4.52128	3.54187	865	542	8.34153	4.64206	17.0694	9.55507
393541	NM_001348480,NM_001348480_dup1,NM_200569,NM_200569_dup1,XM_009291019,XM_021480994	tsc22d3	TSC22 domain family, member 3	protein_coding	NP_001335409.1;NP_956863.1;XP_009289294.1;XP_021336669.1	ZDB-GENE-040426-1433	3.73486	8.66203	2.82252e-19	1.62165e-17	9.32199	7.42707	9.32199	7.42707	25167	8710	270.453	83.8068	290.431	134.623
393545	NM_200573,NM_200573_dup1,XM_005173638	onecut1	one cut homeobox 1	protein_coding	NP_956867.1	ZDB-GENE-040426-1469	2.03558	2.42347	3.60581e-05	0.000263217	3.02864	2.17511	3.02864	2.17511	282	179	1.00739	0.659434	1.23598	0.764465
393554	NM_200582,XM_005170125,XM_017351326	trip13	thyroid hormone receptor interactor 13	protein_coding	NP_956876.1;XP_005170182.1;XP_017206815.1	ZDB-GENE-040426-1488	-3.77586	2.98205	9.24306e-15	2.96038e-13	2.09609	3.74152	2.09609	3.74152	129	630	1.43285	6.32673	2.93205	13.0227
393558	NM_200586,XM_005160167,XM_005160168	mb	myoglobin	protein_coding	NP_956880.1;XP_005160224.1;XP_005160225.1	ZDB-GENE-040426-1430	-6.65494	4.16013	2.70396e-30	7.08409e-28	2.49739	4.99723	2.49739	4.99723	183	1575	2.28875	17.7473	4.68351	36.5305
393567	NM_200595,NM_200595_dup1	fbxo45	F-box protein 45	protein_coding	NP_956889.1	ZDB-GENE-040426-1450	-3.08694	0.701216	2.41739e-06	2.25867e-05	0.817003	1.74727	0.817003	1.74727	30	120	0.485002	1.74165	0.992466	3.58495
393569	NM_200597	efna1a	ephrin-A1a	protein_coding	NP_956891.1	ZDB-GENE-040426-1135	2.52839	4.62015	7.99049e-10	1.35497e-08	5.17863	3.89988	5.17863	3.89988	1387	709	9.81289	4.47351	20.0802	9.20812
393580	NM_200608,XM_021477437	bco1l	beta-carotene oxygenase 1, like	protein_coding	NP_956902.1;XP_021333112.1	ZDB-GENE-040426-1191	3.39435	6.85246	9.90176e-17	4.18413e-15	7.48785	5.74378	7.48785	5.74378	7030	2677	62.7826	21.3762	128.473	44.0001
393590	NM_200618	fam84a	family with sequence similarity 84, member A	protein_coding	NP_956912.1	ZDB-GENE-040426-1247	2.38901	2.90948	1.35009e-07	1.62103e-06	3.53142	2.43824	3.53142	2.43824	416	225	3.99216	1.92976	8.16921	3.97214
393608	NM_200635	ptger2a	prostaglandin E receptor 2a (subtype EP2)	protein_coding	NP_956929.1	ZDB-GENE-040426-1321	-2.25539	2.46514	3.23689e-06	2.95894e-05	2.12157	3.09808	2.12157	3.09808	132	385	1.07545	2.80885	2.2007	5.78164
393614	NM_200641	cacng2a	calcium channel, voltage-dependent, gamma subunit 2a	protein_coding	NP_956935.1	ZDB-GENE-040426-1401	3.35165	-1.40961	0.00903825	0.0333136	0.616565	0.210575	0.616565	0.210575	21	8	0.127024	0.043121	0.259931	0.088759
393671	NM_200698,XM_005156000	cabp5a	calcium binding protein 5a	protein_coding	NP_956992.1;XP_005156057.1	ZDB-GENE-040426-1655	5.06514	0.853116	1.04692e-11	2.23904e-10	1.99862	0.668399	1.99862	0.668399	118	30	1.4071	0.319824	2.87938	0.658316
393672	XM_009292619,XM_017351550,XM_021467011,XM_021467012,XM_021467013,XM_021467014,XM_021467015	rims2a	regulating synaptic membrane exocytosis 2a, transcript variant X3	protein_coding	XP_009290894.3;XP_017207039.2;XP_021322686.1;XP_021322687.1;XP_021322688.1;XP_021322689.1;XP_021322690.1	ZDB-GENE-040426-1656	2.50922	3.63583	5.48367e-09	8.27096e-08	4.22871	3.01287	4.22871	3.01287	699	360	2.83568	1.18431	5.80269	2.43775
393688	NM_001328572,NM_200715,XM_005164728	slc25a3a	solute carrier family 25 (mitochondrial carrier; phosphate carrier), member 3a	protein_coding	NP_001315501.1;NP_957009.1;XP_005164785.1	ZDB-GENE-040426-1673	-3.43705	-1.32748	0.00616054	0.0241689	0.204577	0.613888	0.204577	0.613888	6	27	0.065117	0.282114	0.13325	0.580695
393691	NM_200718,NM_200718_dup1	calb2a	calbindin 2a	protein_coding	NP_957012.1	ZDB-GENE-040426-1677	-2.9305	-1.48586	0.0191693	0.0616291	0.204577	0.537846	0.204577	0.537846	6	23	0.079643	0.274432	0	0.564881
393707	NM_200734,NM_200734_dup1,NM_200734_dup2,NM_200734_dup3,XM_017356456,XM_021476813,XM_021476814,XM_021476815	bcl6a	B-cell CLL/lymphoma 6a (zinc finger protein 51)	protein_coding	NP_957028.1	ZDB-GENE-040426-1696	4.1742	4.3136	8.65961e-20	5.50663e-18	5.04742	3.1178	5.04742	3.1178	1263	391	8.64014	2.42011	7.49836	1.98471
393730	NM_200757,NM_200757_dup1	scg3	secretogranin III	protein_coding	NP_957051.1	ZDB-GENE-040426-1725	2.13127	2.83405	5.27183e-06	4.59623e-05	3.41605	2.46928	3.41605	2.46928	381	231	3.00305	1.62217	6.14517	3.33903
393749	NM_200776,XM_005167988,XM_009305148	tfdp1b	transcription factor Dp-1, b	protein_coding	NP_957070.2;XP_005168045.1;XP_009303423.1	ZDB-GENE-040426-1746	-2.47559	3.14572	3.25442e-08	4.30401e-07	2.59762	3.75627	2.59762	3.75627	199	637	2.17594	6.25922	4.45265	12.8838
393761	NM_200788	rdh8b	retinol dehydrogenase 8b	protein_coding	NP_957082.2	ZDB-GENE-040426-1759	-11.2886	0.0365945	3.80607e-12	8.68601e-11	0.204577	1.45853	0.204577	1.45853	6	89	0.052951	0.704182	0.108354	1.44946
393779	NM_200806	rprmb	reprimo, TP53 dependent G2 arrest mediator candidate b	protein_coding	NP_957100.1	ZDB-GENE-040426-1779	4.98327	-2.21419	0.00961124	0.0350947	0.383715	0.0826084	0.383715	0.0826084	12	3	0.20243	0.030428	0.414234	0.062632
393784	NM_200811,XM_005173723	cfap20	cilia and flagella associated protein 20	protein_coding	NP_957105.1;XP_005173780.1	ZDB-GENE-040426-1784	-3.47749	4.40383	1.19366e-15	4.33742e-14	3.38131	5.07748	3.38131	5.07748	371	1668	7.72037	29.5335	15.7983	60.7907
393792	NM_200819,XM_005169088,XM_009304180,XM_009304181,XM_009304183,XM_009304184,XM_021478217	kcnip3a	Kv channel interacting protein 3a, calsenilin	protein_coding	NP_957113.1;XP_005169145.1;XP_009302455.1;XP_009302456.1;XP_009302458.1;XP_009302459.1;XP_021333892.1	ZDB-GENE-040426-1791	2.20719	0.986655	0.000284097	0.00165148	1.8842	1.1492	1.8842	1.1492	106	62	0.649181	0.31473	1.32843	0.647831
393796	NM_200823	kif4	kinesin family member 4	protein_coding	NP_957117.1	ZDB-GENE-040426-1545	-2.80675	4.46358	1.68297e-11	3.52454e-10	3.64997	5.06314	3.64997	5.06314	455	1651	1.54171	5.00098	3.15481	10.2939
393806	NM_200833,XM_005174310	snrkb	SNF related kinase b	protein_coding	NP_957127.1;XP_005174367.1	ZDB-GENE-040426-1724	3.37339	5.85383	2.58208e-16	1.01726e-14	6.49506	4.77822	6.49506	4.77822	3513	1346	15.8016	6.04082	32.3349	12.4342
393814	NM_200841	plek	pleckstrin	protein_coding	NP_957135.1	ZDB-GENE-040426-1506	-6.61009	4.74198	7.49198e-32	2.58266e-29	3.00145	5.56497	3.00145	5.56497	276	2359	2.70756	20.6668	5.54052	42.5399
393819	NM_200846	arl5c	ADP-ribosylation factor-like 5C	protein_coding	NP_957140.1	ZDB-GENE-040426-1866	2.24133	5.65593	3.68957e-08	4.83799e-07	6.14363	5.00431	6.14363	5.00431	2745	1583	39.5723	20.3811	80.9774	41.9517
393822	NM_200849,XM_005170332,XM_021468778	slc22a4	solute carrier family 22 (organic cation/zwitterion transporter), member 4	protein_coding	NP_957143.1;XP_005170389.1;XP_021324453.1	ZDB-GENE-040426-1517	2.23832	4.85004	6.89388e-08	8.66663e-07	5.35188	4.23244	5.35188	4.23244	1569	906	15.9881	8.45317	32.7166	17.3997
393825	NM_201335	tppp3	tubulin polymerization-promoting protein family member 3	protein_coding	NP_958492.2	ZDB-GENE-040426-1909	2.54399	1.25853	6.46661e-06	5.53656e-05	2.13831	1.2239	2.13831	1.2239	134	68	1.80614	0.809619	3.69593	1.66649
393845	NM_200871	pde6c	phosphodiesterase 6C, cGMP-specific, cone, alpha prime	protein_coding	NP_957165.1	ZDB-GENE-040426-1664	-5.77855	0.982568	1.10009e-12	2.6961e-11	0.640261	2.08447	0.640261	2.08447	22	165	0.086909	0.606733	0.177843	1.24888
393849	NM_200875,XM_009306492	myof	myoferlin	protein_coding	NP_957169.2;XP_009304767.1	ZDB-GENE-040426-1138	-2.04443	3.71891	4.67643e-06	4.1141e-05	3.26419	4.21728	3.26419	4.21728	339	896	0.969157	2.33255	1.9832	4.80124
393852	NM_200878,XM_005168972,XM_005168973,XM_009303313,XM_009303314,XM_009303315,XM_017356830,XM_017356831	cep89	centrosomal protein 89	protein_coding	NP_957172.1;XP_005169029.1;XP_005169030.2;XP_009301588.1;XP_009301589.1;XP_009301590.1;XP_017212319.1;XP_017212320.1	ZDB-GENE-040426-1210	-2.34607	3.35946	1.21882e-07	1.47219e-06	2.82659	3.93551	2.82659	3.93551	240	728	0.859239	2.34875	1.75827	4.83458
393862	NM_001328437,NM_001328437_dup1,NM_001328437_dup2,XM_017351907	zgc:77752	zgc:77752	protein_coding	NP_001315366.1;XP_017207396.1	ZDB-GENE-040426-1867	-2.19188	-0.776509	0.0259426	0.0788206	0.411522	0.788112	0.411522	0.788112	13	37	0.101651	0.257644	0.034144	0.240944
393868	NM_200894,XM_009304092,XM_021472110,XM_021472111	zgc:77614	zgc:77614, transcript variant X2	protein_coding	XP_021327785.1;XP_021327786.1	ZDB-GENE-040426-1844	-7.99599	-0.386633	2.86567e-08	3.82075e-07	0.204577	1.16192	0.204577	1.16192	6	63	0.090053	1.01187	0.184276	2.0828
393872	NM_200898	rad1	RAD1 homolog (S. pombe)	protein_coding	NP_957192.1	ZDB-GENE-040426-1873	-3.31786	3.30587	3.96543e-13	1.0389e-11	2.4712	4.00776	2.4712	4.00776	179	768	2.12471	8.15971	4.34783	16.7957
393874	NM_200900	tmem38a	transmembrane protein 38A	protein_coding	NP_957194.1	ZDB-GENE-040426-1888	-5.10997	-1.41427	0.00117769	0.00586919	0.139556	0.613888	0.139556	0.613888	4	27	0.046785	0.31942	0.095736	0.657482
393878	NM_200904	fermt3b	fermitin family member 3b	protein_coding	NP_957198.2	ZDB-GENE-040426-1366	-2.6945	3.37069	9.69376e-10	1.62487e-08	2.71385	3.99892	2.71385	3.99892	219	763	1.75039	5.44962	3.58184	11.2173
393910	NM_200936,NM_200936_dup1,XM_005169269,XM_005169270,XM_021479565,XM_021479566	sulf2a	sulfatase 2a	protein_coding	NP_957230.1	ZDB-GENE-040426-759	-4.5621	1.31057	1.03053e-11	2.20759e-10	0.897866	2.30695	0.897866	2.30695	34	201	0.158196	0.894271	0.166149	0.844293
393923	NM_200949,XM_021479140	zfand5b	zinc finger, AN1-type domain 5b	protein_coding	NP_957243.1;XP_021334815.1	ZDB-GENE-040426-875	2.14874	5.19298	2.19258e-07	2.53054e-06	5.66943	4.59805	5.66943	4.59805	1965	1182	19.972	11.0397	40.8689	22.7238
393939	NM_200964,XM_021468382	atf3	activating transcription factor 3	protein_coding	NP_957258.1;XP_021324057.1	ZDB-GENE-040426-728	-2.21348	5.7039	6.09228e-08	7.73312e-07	5.06175	6.18426	5.06175	6.18426	1276	3651	8.97402	23.2118	18.3637	47.7784
393940	NM_200965,XM_005166798,XM_005166799,XM_021478220	atp2a2a	ATPase, Ca++ transporting, cardiac muscle, slow twitch 2a	protein_coding	NP_957259.1;XP_005166855.1;XP_005166856.1;XP_021333895.1	ZDB-GENE-040426-702	-2.20255	4.60287	1.6605e-07	1.96492e-06	4.01197	5.10162	4.01197	5.10162	596	1697	2.76566	7.2926	5.6594	15.0108
393942	NM_200967	efhc1	EF-hand domain (C-terminal) containing 1	protein_coding	NP_957261.1	ZDB-GENE-040426-1300	-8.76681	3.17408	3.89005e-32	1.3961e-29	1.49988	4.0916	1.49988	4.0916	72	817	0.736576	7.53643	1.50726	15.5127
393949	NM_200974,XM_017356048	unga	uracil DNA glycosylase a	protein_coding	NP_957268.1;XP_017211537.1	ZDB-GENE-040426-900	-2.36921	2.24174	1.73942e-06	1.67911e-05	1.91367	2.91857	1.91367	2.91857	109	334	1.55734	4.42258	3.18681	9.10329
393950	NM_200975,NM_200975_dup1	gar1	GAR1 homolog, ribonucleoprotein	protein_coding	NP_957269.2	ZDB-GENE-040426-893	-2.49425	1.58264	4.5613e-06	4.03176e-05	1.41999	2.37409	1.41999	2.37409	66	213	0.953731	2.75524	1.95163	5.67129
393960	NM_200985	tube1	tubulin, epsilon 1	protein_coding	NP_957279.2	ZDB-GENE-040426-1174	-5.24574	2.32242	4.53221e-18	2.26811e-16	1.36416	3.21256	1.36416	3.21256	62	421	0.555905	3.37867	1.13756	6.95453
393976	NM_201001,NM_201001_dup1	arl2bp	ADP-ribosylation factor-like 2 binding protein	protein_coding	NP_957295.2	ZDB-GENE-040426-1604	-2.62065	1.94053	3.26705e-07	3.65159e-06	1.62391	2.69174	1.62391	2.69174	82	278	1.59848	4.86681	3.271	10.0177
393985	NM_201010	qtrt1	queuine tRNA-ribosyltransferase 1	protein_coding	NP_957304.1	ZDB-GENE-040426-1625	-2.06736	1.86631	0.000103276	0.00067441	1.73812	2.54407	1.73812	2.54407	92	246	1.25682	3.01294	2.57184	6.20172
393994	NM_001320519,XM_017354980,XM_017354981	ttll1	tubulin tyrosine ligase-like family, member 1	protein_coding	NP_001307448.1;XP_017210469.1;XP_017210470.1	ZDB-GENE-040426-1326	-2.88064	2.24866	6.33465e-09	9.41892e-08	1.7707	2.99165	1.7707	2.99165	95	354	1.00255	3.38527	2.05154	6.96812
394023	NM_001320534	pdia2	protein disulfide isomerase family A, member 2	protein_coding	NP_001307463.1	ZDB-GENE-040426-705	2.649	6.84092	2.27455e-11	4.6922e-10	7.38729	5.99594	7.38729	5.99594	6554	3198	66.1828	28.8379	135.431	59.3589
394025	NM_201050	nek2	NIMA-related kinase 2	protein_coding	NP_957344.1	ZDB-GENE-040426-752	-3.61865	4.01311	5.36136e-16	2.0416e-14	2.99227	4.71056	2.99227	4.71056	274	1282	2.60407	10.9115	5.32874	22.4598
394038	NM_201063	chad	chondroadherin	protein_coding	NP_957357.1	ZDB-GENE-040426-1130	6.75239	0.884041	1.17748e-14	3.7257e-13	2.07016	0.557235	2.07016	0.557235	126	24	0.900038	0.150172	1.84176	0.30911
394048	NM_201073	h2afx	H2A histone family, member X	protein_coding	NP_957367.1	ZDB-GENE-040426-987	-3.00035	4.63277	6.54899e-13	1.65137e-11	3.74046	5.25198	3.74046	5.25198	487	1889	14.7312	51.0477	30.1447	105.075
394066	NM_201091,XM_005159535,XM_009294134	lin28a	lin-28 homolog A (C. elegans)	protein_coding	NP_957385.1;XP_005159592.1;XP_009292409.1	ZDB-GENE-040426-747	-3.13612	-0.420882	0.000735123	0.00388688	0.411522	1.02936	0.411522	1.02936	13	53	0.043536	0.169428	0.089089	0.348745
394068	NM_201093	tnni2a.2	troponin I type 2a (skeletal, fast), tandem duplicate 2	protein_coding	NP_957387.1	ZDB-GENE-040426-970	5.5263	0.38208	1.33746e-10	2.51545e-09	1.67069	0.478063	1.67069	0.478063	86	20	0.665297	0.137407	1.3614	0.282834
394072	NM_201097,XM_021474973	foxm1	forkhead box M1	protein_coding	NP_957391.1;XP_021330648.1	ZDB-GENE-040426-1275	-3.80282	4.08499	4.24014e-17	1.87252e-15	3.00602	4.79466	3.00602	4.79466	277	1362	1.51116	6.7042	3.09231	13.7997
394085	NM_201110,NM_201110_dup1	ube2d1a	ubiquitin-conjugating enzyme E2D 1a	protein_coding	NP_957404.1	ZDB-GENE-040426-1609	2.4211	2.27188	5.12766e-07	5.5261e-06	2.96438	1.92943	2.96438	1.92943	268	143	5.76511	2.73695	4.95333	4.68674
394091	NM_201116	sh3gl2a	SH3 domain containing GRB2 like 2a, endophilin A1	protein_coding	NP_957410.1	ZDB-GENE-040121-3	2.47777	-0.122613	0.00123242	0.0060967	1.18242	0.59525	1.18242	0.59525	50	26	0.522453	0.239173	1.0691	0.492306
394119	NM_201144	rad54l	RAD54-like (S. cerevisiae)	protein_coding	NP_957438.1	ZDB-GENE-040426-968	-2.16633	2.83605	4.00797e-06	3.58868e-05	2.45125	3.41742	2.45125	3.41742	176	493	1.26389	3.17416	2.58631	6.53359
394124	NM_201149,XM_005163259	cdc14aa	cell division cycle 14Aa	protein_coding	NP_957443.1;XP_005163316.1	ZDB-GENE-040426-1214	-4.13957	2.21651	6.11929e-14	1.77726e-12	1.47373	3.0646	1.47373	3.0646	70	375	0.546446	2.63903	1.1182	5.4321
394146	NM_201171,NM_201171_dup1,NM_201171_dup2	dusp4	dual specificity phosphatase 4	protein_coding	NP_957465.1	ZDB-GENE-040426-709	-3.82489	0.682379	6.63881e-08	8.38218e-07	0.709101	1.78065	0.709101	1.78065	25	124	0.253851	1.15616	0.50479	1.84139
394148	NM_201173	cyp7a1	cytochrome P450, family 7, subfamily A, polypeptide 1	protein_coding	NP_957467.2	ZDB-GENE-040426-1296	-2.07425	7.74612	4.003e-07	4.39174e-06	7.13573	8.18302	7.13573	8.18302	5499	14744	51.8306	124.101	106.062	255.445
394160	NM_201185	bokb	BCL2-related ovarian killer b	protein_coding	NP_957479.1	ZDB-GENE-040426-1346	2.16306	1.32971	0.000121212	0.000777959	2.13831	1.3626	2.13831	1.3626	134	80	1.98855	1.06076	4.0692	2.18343
399692	NM_212806,XM_005156809	cyp17a1	cytochrome P450, family 17, subfamily A, polypeptide 1	protein_coding	NP_997971.2;XP_005156866.1	ZDB-GENE-040213-2	-4.34339	2.44385	1.52936e-15	5.49625e-14	1.58781	3.28122	1.58781	3.28122	79	444	0.48851	2.63951	0.999643	5.43307
402785	NM_203420	bicc2	bicaudal C homolog 2	protein_coding	NP_981965.1	ZDB-GENE-110110-3	-4.06532	-0.0423704	3.94303e-06	3.54264e-05	0.438804	1.29492	0.438804	1.29492	14	74	0.086698	0.412376	0.177411	0.848821
402792	NM_205570	zgc:73226	zgc:73226	protein_coding	NP_991133.2	ZDB-GENE-050703-8	-3.63345	0.385554	1.23308e-06	1.22974e-05	0.616565	1.55813	0.616565	1.55813	21	99	0.164848	0.706214	0.337331	1.45365
402794	NM_001305613	enkur	enkurin, TRPC channel interacting protein	protein_coding	NP_001292542.1	ZDB-GENE-070718-1	-4.54204	3.74985	2.97364e-20	2.05017e-18	2.5421	4.51868	2.5421	4.51868	190	1116	3.18757	16.773	6.52277	34.5249
402797	NM_001118894,NM_001118894_dup1	sycp1	synaptonemal complex protein 1	protein_coding	NP_001112366.1	ZDB-GENE-040910-6	-4.46758	5.4187	1.42961e-22	1.34728e-20	4.05448	6.14515	4.05448	6.14515	615	3552	3.20702	16.5443	6.56257	14.4917
402806	NM_205573,NM_205573_dup1,NM_205573_dup2,XM_021469917	pvalb6	parvalbumin 6	other	.	ZDB-GENE-040912-95	-6.32202	2.18619	2.0723e-20	1.45555e-18	1.14977	3.12432	1.14977	3.12432	48	393	0.895842	6.56925	1.51068	11.5202
402809	NM_205575	tnni2a.3	troponin I type 2a (skeletal, fast), tandem duplicate 3	protein_coding	NP_991138.2	ZDB-GENE-040718-80	3.04953	0.286249	1.33242e-05	0.000106687	1.48686	0.668399	1.48686	0.668399	71	30	1.61338	0.610546	3.30149	1.25673
402815	NM_001130592	nr1d2a	nuclear receptor subfamily 1, group D, member 2a	protein_coding	NP_001124064.2	ZDB-GENE-040504-1	4.1598	8.41739	4.7225e-22	4.28113e-20	9.10917	7.06087	9.10917	7.06087	21710	6746	101.475	28.1547	207.65	57.9526
402825	NM_001127333,NM_001127333_dup1	cdc6	cell division cycle 6 homolog (S. cerevisiae)	protein_coding	NP_001120805.1	ZDB-GENE-050506-131	-2.00721	1.94199	0.000174765	0.0010786	1.81301	2.59656	1.81301	2.59656	99	257	0.863751	1.99881	1.74663	4.08012
402833	NM_001166255,XM_005160969,XM_005160971,XM_005160972	camsap1a	calmodulin regulated spectrin-associated protein 1a	protein_coding	NP_001159727.1;XP_005161026.1;XP_005161028.1;XP_005161029.1	ZDB-GENE-060518-4	-3.10757	2.41713	2.65507e-10	4.80056e-09	1.83371	3.16596	1.83371	3.16596	101	406	0.321728	1.17014	0.658356	2.40858
402837	NM_001289794,NM_205583,XM_005170767	hamp	hepcidin antimicrobial peptide	protein_coding	NP_001276723.1;NP_991146.1;XP_005170824.1	ZDB-GENE-050726-1	-6.74303	6.3468	1.74787e-35	9.34538e-33	4.45935	7.15594	4.45935	7.15594	827	7209	22.3506	177.335	45.7362	365.02
402852	NM_205590	pane1	proliferation associated nuclear element	protein_coding	NP_991153.2	ZDB-GENE-040611-4	-3.74574	1.70928	5.57485e-11	1.10231e-09	1.23005	2.59656	1.23005	2.59656	53	257	1.03422	4.54264	2.11634	9.35041
402854	NM_001172565	ak7a	adenylate kinase 7a	protein_coding	NP_001166036.1	ZDB-GENE-040724-122	-4.20922	3.07297	6.3559e-17	2.73879e-15	2.07016	3.85554	2.07016	3.85554	126	686	1.08847	5.30517	2.22734	10.92
402875	NM_001001501,NM_001001501_dup1,NM_001312898,NM_001312898_dup1,XM_005165704,XM_005165706,XM_009302124	dzip1	DAZ interacting zinc finger protein 1	protein_coding	NP_001001501.2;NP_001299827.1;XP_005165761.1;XP_005165763.1;XP_009300399.1	ZDB-GENE-040526-1	-3.92695	2.83763	4.67461e-15	1.56411e-13	1.95205	3.6177	1.95205	3.6177	113	574	0.629734	2.87329	0.939747	3.50289
402888	NM_205596,XM_005166503	ankrd46b	ankyrin repeat domain 46b	protein_coding	NP_991159.1;XP_005166560.1	ZDB-GENE-050114-7	-2.38379	2.06738	2.36187e-06	2.2147e-05	1.78139	2.76861	1.78139	2.76861	96	296	1.20963	3.37485	2.47528	6.94667
402903	NM_205610,XM_005172103,XM_005172104	raly	RALY heterogeneous nuclear ribonucleoprotein	protein_coding	NP_991173.1;XP_005172160.1;XP_005172161.1	ZDB-GENE-041010-127	-3.88516	0.806369	1.90791e-08	2.60884e-07	0.753235	1.87638	0.753235	1.87638	27	136	0.307071	1.41694	0.628364	2.91659
402908	NM_001197300,NM_205615	e2f5	E2F transcription factor 5	protein_coding	NP_001184229.1;NP_991178.1	ZDB-GENE-030828-3	-5.73299	3.22047	1.73869e-23	1.96344e-21	1.90392	4.06476	1.90392	4.06476	108	801	0.910919	5.78613	1.86402	11.91
402910	NM_205617,XM_009294529,XM_009294530	cfap206	cilia and flagella associated protein 206	protein_coding	NP_991180.1;XP_009292804.1;XP_009292805.1	ZDB-GENE-050522-460	-5.67338	2.70641	3.56976e-21	2.83407e-19	1.55078	3.58028	1.55078	3.58028	76	558	0.639239	4.34731	1.30808	8.94836
402927	NM_205631	zgc:77375	zgc:77375	protein_coding	NP_991194.1	ZDB-GENE-040426-1827	-2.19837	3.30047	1.05005e-06	1.0625e-05	2.83174	3.85358	2.83174	3.85358	241	685	2.92887	7.44056	5.99338	15.3154
402929	NM_205633,XM_021468384	evlb	Enah/Vasp-like b	protein_coding	NP_991196.1;XP_021324059.1	ZDB-GENE-040426-1804	-3.08191	-0.00147708	8.61305e-05	0.000571853	0.543046	1.27163	0.543046	1.27163	18	72	0.125289	0.469684	0.256381	0.966782
402934	NM_205638,XM_005172263,XM_005172264,XM_005172265	rcor2	REST corepressor 2	protein_coding	NP_991201.1;XP_005172320.1;XP_005172321.1;XP_005172322.1	ZDB-GENE-040426-1812	-3.36019	3.69153	5.52253e-14	1.61119e-12	2.78467	4.37856	2.78467	4.37856	232	1008	1.54469	5.88803	3.16091	12.1197
402941	NM_205644	insm1a	insulinoma-associated 1a	protein_coding	NP_991207.1	ZDB-GENE-040426-1810	2.22953	0.826503	0.000269543	0.00157875	1.7707	1.05686	1.7707	1.05686	95	55	0.724409	0.376166	1.48237	0.774287
402945	NM_205648	dhrs13l1	dehydrogenase/reductase (SDR family) member 13 like 1	protein_coding	NP_991211.1	ZDB-GENE-040426-1907	3.06637	5.54433	4.48317e-14	1.3212e-12	6.15704	4.58158	6.15704	4.58158	2771	1168	33.9657	12.7873	69.5044	26.3209
402976	NM_001139458,XM_021469770	si:dkey-194e6.1	si:dkey-194e6.1	protein_coding	NP_001132930.1;XP_021325445.1	ZDB-GENE-100922-43	3.17917	2.26978	1.21829e-10	2.30289e-09	3.05532	1.72172	3.05532	1.72172	288	117	2.77607	1.00856	5.6807	2.07598
402982	NM_205682	spo11	SPO11 meiotic protein covalently bound to DSB	protein_coding	NP_991245.1	ZDB-GENE-040426-1900	-2.19015	1.57546	6.28122e-05	0.000431128	1.49988	2.32403	1.49988	2.32403	72	204	0.861565	2.18833	1.76303	4.50438
402988	NM_205688	dnaaf4	dynein axonemal assembly factor 4	protein_coding	NP_991251.1	ZDB-GENE-040426-1892	-4.42412	3.04925	8.26999e-18	4.03474e-16	2.00776	3.84572	2.00776	3.84572	119	681	1.58217	8.11441	3.23761	16.7024
403003	NM_001328492,NM_001328493,NM_205702	fgf13b	fibroblast growth factor 13b	protein_coding	NP_001315421.1;NP_001315422.1;NP_991265.1	ZDB-GENE-040426-1793	-2.34937	-0.00475075	0.00249928	0.0111949	0.640261	1.21171	0.640261	1.21171	22	67	0.170766	0.471328	0.349441	0.970166
403010	NM_001256191	nr0b2a	nuclear receptor subfamily 0, group B, member 2a	protein_coding	NP_001243120.1	ZDB-GENE-080403-1	5.42983	6.67424	3.30476e-29	7.52881e-27	7.43866	5.03403	7.43866	5.03403	6793	1617	41.4382	8.80665	84.7955	18.1273
403012	NM_205709,XM_005169505	bub3	BUB3 mitotic checkpoint protein	protein_coding	NP_991272.1;XP_005169562.1	ZDB-GENE-041010-210	-2.09444	3.16087	5.52861e-06	4.80571e-05	2.75242	3.70287	2.75242	3.70287	226	612	3.28831	8.09769	6.72891	16.668
403027	NM_001139462,XM_021468032	snx10a	sorting nexin 10a	protein_coding	NP_001132934.1;XP_021323707.1	ZDB-GENE-050809-44	-2.09825	2.50826	1.70228e-05	0.000133208	2.21132	3.10798	2.21132	3.10798	143	388	1.97275	4.63574	4.03687	9.54205
403055	NM_205739,XM_017357308	dgcr6	DiGeorge syndrome critical region gene 6	protein_coding	NP_991302.1;XP_017212797.1	ZDB-GENE-040912-125	-3.2812	2.7573	6.72385e-12	1.4766e-10	2.04375	3.49236	2.04375	3.49236	123	522	2.14627	8.36943	4.39195	17.2274
403061	NM_001139464,NM_001139464_dup1	ela2	elastase 2	protein_coding	NP_001132936.1	ZDB-GENE-041117-1	3.81414	9.23629	7.70255e-20	4.95821e-18	9.90186	7.97473	9.90186	7.97473	37637	12755	788.774	238.702	1580.76	491.336
403077	NM_001043323	h2afvb	H2A histone family, member Vb	protein_coding	NP_001036788.1	ZDB-GENE-050506-24	-2.54751	5.21306	3.23751e-10	5.79369e-09	4.451	5.75956	4.451	5.75956	822	2707	18.766	55.2464	38.4011	113.717
403137	XM_001920559	tlr8a	toll-like receptor 8a	protein_coding	XP_001920594.5	ZDB-GENE-040219-13	-2.14371	0.729641	0.000832786	0.00432129	1.01125	1.66923	1.01125	1.66923	40	111	0.197449	0.48929	0.404043	1.00714
403143	NM_001130596	sarm1	sterile alpha and TIR motif containing 1	protein_coding	NP_001124068.1	ZDB-GENE-040219-1	-3.7624	2.22441	1.51847e-12	3.61988e-11	1.55078	3.04756	1.55078	3.04756	76	370	0.555167	2.42576	1.13604	4.99309
403308	NM_203480	rtn4rl1b	reticulon 4 receptor-like 1b	protein_coding	NP_982347.1	ZDB-GENE-040310-3	-5.18713	-2.20519	0.0264707	0.0799615	0.0714646	0.350509	0.0714646	0.350509	2	14	0.0098	0.06521	0.020054	0.134225
403309	NM_203483	rtn4rl2b	reticulon 4 receptor-like 2b	protein_coding	NP_982350.1	ZDB-GENE-040310-2	2.8181	-1.28728	0.00841274	0.0313923	0.640261	0.258743	0.640261	0.258743	22	10	0.271404	0.110366	0.555377	0.227174
403310	NM_203484,XM_021479576,XM_021479577,XM_021479578,XM_021479579,XM_021479580,XM_021479581,XM_021479582,XM_021479583,XM_021479584	cacna1da	calcium channel, voltage-dependent, L type, alpha 1D subunit, a	protein_coding	NP_982351.1;XP_021335251.1;XP_021335252.1;XP_021335253.1;XP_021335254.1;XP_021335255.1;XP_021335256.1;XP_021335257.1;XP_021335258.1;XP_021335259.1	ZDB-GENE-030616-135	3.78671	2.63758	2.74919e-14	8.28838e-13	3.43649	1.84517	3.43649	1.84517	387	132	0.969568	0.294992	1.98404	0.607202
404039	NM_001077779,NM_205756	npsn	nephrosin	protein_coding	NP_001071247.1;NP_991319.2	ZDB-GENE-040420-2	-3.59883	4.31691	2.93201e-16	1.14479e-14	3.268	5.00343	3.268	5.00343	340	1582	4.66214	19.4503	9.54019	40.0359
404040	NM_001327871,NM_001327872,NM_205757,XM_005171819,XM_021476051	dab2	Dab, mitogen-responsive phosphoprotein, homolog 2 (Drosophila)	protein_coding	NP_001314800.1;NP_001314801.1;NP_991320.2;XP_005171876.1;XP_021331726.1	ZDB-GENE-040303-1	2.28548	4.46151	4.57559e-08	5.9198e-07	4.98286	3.84769	4.98286	3.84769	1206	682	9.18327	4.59306	18.7918	9.45419
404206	NM_212818	ccna1	cyclin A1	protein_coding	NP_997983.2	ZDB-GENE-040311-2	-3.68677	1.29582	1.58157e-09	2.56091e-08	1.01125	2.24851	1.01125	2.24851	40	191	0.446468	1.94998	0.913612	4.01377
404208	NM_001003982	myf6	myogenic factor 6	protein_coding	NP_001003982.1	ZDB-GENE-040309-2	-3.19513	-0.401418	0.000543102	0.00295202	0.411522	1.04317	0.411522	1.04317	13	54	0.317131	1.23958	0.648948	2.55152
404605	NM_207073	relt	RELT, TNF receptor	protein_coding	NP_996956.1	ZDB-GENE-040426-2361	-2.10163	1.20601	0.0004331	0.00240755	1.2912	2.01605	1.2912	2.01605	57	155	0.659843	1.61603	1.35024	3.32639
404609	NM_207077	slc22a6l	solute carrier family 22 (organic anion transporter), member 6, like	protein_coding	NP_996960.2	ZDB-GENE-040426-2249	4.5031	4.61777	4.76563e-22	4.30534e-20	5.36349	3.31008	5.36349	3.31008	1582	454	11.5073	2.94668	23.5475	6.06535
404629	NM_207097	nbl1	neuroblastoma 1, DAN family BMP antagonist	protein_coding	NP_996980.1	ZDB-GENE-040426-2357	2.84358	-1.41471	0.0246357	0.0755243	0.592472	0.23486	0.592472	0.23486	20	9	0.382045	0.1557	0.781784	0.320488
404727	NM_001130636,XM_005158501	cx34.4	connexin 34.4	protein_coding	NP_001124108.1;XP_005158558.1	ZDB-GENE-040406-3	-12.2554	0.831857	2.41419e-18	1.24752e-16	0.326439	2.05067	0.326439	2.05067	10	160	0.172037	0.7401	0.352041	1.5234
404729	NM_001007213,XM_005167687,XM_021478635	gja5a	gap junction protein, alpha 5a	protein_coding	NP_001007214.1;XP_005167744.1;XP_021334310.1	ZDB-GENE-040407-3	-4.57679	-1.02621	0.000254748	0.0015015	0.204577	0.771607	0.204577	0.771607	6	36	0.081454	0.249706	0.166681	0.513986
405758	NM_212833,NM_212833_dup1	zgc:56699	zgc:56699	protein_coding	NP_997998.1	ZDB-GENE-040426-2099	-6.461	3.04221	3.94753e-25	5.90978e-23	1.67069	3.91874	1.67069	3.91874	86	719	1.61268	12.0843	1.93615	24.8739
405759	NM_212834	nr5a1b	nuclear receptor subfamily 5, group A, member 1b	protein_coding	NP_997999.1	ZDB-GENE-040702-6	-6.47251	0.762538	1.07387e-12	2.6442e-11	0.517683	1.92943	0.517683	1.92943	17	143	0.121424	0.931444	0.248471	1.91725
405772	NM_212846,NM_212846_dup1	hbbe2	hemoglobin beta embryonic-2	protein_coding	NP_998011.1	ZDB-GENE-040702-1	5.10611	-0.813613	9.45135e-06	7.81616e-05	0.93666	0.23486	0.93666	0.23486	36	9	1.23338	0.261762	2.52389	0.538801
405776	NM_212850,XM_017354068	glcea	glucuronic acid epimerase a	protein_coding	NP_998015.2;XP_017209557.1	ZDB-GENE-040630-9	-3.82959	-0.848433	0.000612799	0.00328923	0.266794	0.836526	0.266794	0.836526	8	40	0.052687	0.266923	0.107814	0.549425
405778	NM_212852	grem1a	gremlin 1a, DAN family BMP antagonist	protein_coding	NP_998017.1	ZDB-GENE-040625-1	4.57173	-2.29522	0.0160841	0.0533333	0.355361	0.0826084	0.355361	0.0826084	11	3	0.150389	0.026222	0.307743	0.053974
405785	NM_212859	tnfa	tumor necrosis factor a (TNF superfamily, member 2)	protein_coding	NP_998024.2	ZDB-GENE-050317-1	-4.94354	2.87366	2.85835e-19	1.63864e-17	1.78139	3.70721	1.78139	3.70721	96	614	1.70771	9.82114	3.49451	20.2155
405788	NM_212862,XM_021468385	runx2b	runt-related transcription factor 2b	protein_coding	NP_998027.2;XP_021324060.1	ZDB-GENE-040629-4	-2.30394	1.22014	7.94906e-05	0.000533993	1.24558	2.05749	1.24558	2.05749	54	161	0.150776	0.402324	0.308535	0.828129
405789	NM_212863	sp7	Sp7 transcription factor	protein_coding	NP_998028.1	ZDB-GENE-040629-2	-4.43771	0.319546	9.15106e-08	1.12929e-06	0.517683	1.54847	0.517683	1.54847	17	98	0.054424	0.288512	0.111369	0.593864
405791	NM_214726	cacna1sb	calcium channel, voltage-dependent, L type, alpha 1S subunit, b	protein_coding	NP_999891.1	ZDB-GENE-051227-1	2.37066	-0.219284	0.00287911	0.0126158	1.11637	0.576368	1.11637	0.576368	46	25	0.144489	0.068489	0.29567	0.140976
405793	NM_212434,XM_005158769	disp2	dispatched homolog 2 (Drosophila)	protein_coding	NP_997599.1;XP_005158826.1	ZDB-GENE-030915-1	3.34264	1.39124	4.42294e-09	6.75666e-08	2.32534	1.13636	2.32534	1.13636	158	61	0.507088	0.173613	1.03766	0.357359
405796	NM_214728	dlg4b	discs, large homolog 4b (Drosophila)	protein_coding	NP_999893.1	ZDB-GENE-040628-3	-2.34597	0.168408	0.00127473	0.00626965	0.709101	1.31783	0.709101	1.31783	25	76	0.178586	0.484286	0.365443	0.996837
405800	NM_214732	dao.2	D-amino-acid oxidase, tandem duplicate 2	protein_coding	NP_999897.1	ZDB-GENE-040426-2634	2.68086	4.04814	1.90324e-10	3.51396e-09	4.64795	3.31863	4.64795	3.31863	948	457	11.4372	4.9245	23.4042	10.1364
405825	NM_001328345,NM_212889	mfap4	microfibrillar-associated protein 4	protein_coding	NP_001315274.1;NP_998054.2	ZDB-GENE-040426-2246	-2.13401	5.11613	3.12174e-07	3.50714e-06	4.52923	5.5893	4.52923	5.5893	870	2400	16.6562	40.6075	34.0837	83.5851
405836	NM_212900	zgc:77058	zgc:77058	protein_coding	NP_998065.1	ZDB-GENE-040426-2507	2.67327	-1.09834	0.0100683	0.0363995	0.709101	0.305356	0.709101	0.305356	25	12	0.351787	0.143253	0.719865	0.294868
405838	NM_212902,NM_212902_dup1	slc13a3	solute carrier family 13 (sodium-dependent dicarboxylate transporter), member 3	protein_coding	NP_998067.1	ZDB-GENE-040426-2486	4.86958	0.161374	2.15153e-08	2.91609e-07	1.49988	0.457572	1.49988	0.457572	72	19	0.38533	0.088866	0.746068	0.182919
405843	NM_212907	foxq1b	forkhead box Q1b	protein_coding	NP_998072.1	ZDB-GENE-040426-2090	4.70652	1.93636	1.96348e-15	6.95151e-14	2.86732	1.2239	2.86732	1.2239	248	68	3.17557	0.776602	6.4982	1.59853
405845	NM_212909	zgc:77118	zgc:77118	protein_coding	NP_998074.1	ZDB-GENE-040426-2211	-6.72962	-0.590846	1.04e-06	1.05282e-05	0.204577	1.02936	0.204577	1.02936	6	53	0.093238	0.746667	0.190795	1.53691
405894	NM_212958	prkar2ab	protein kinase, cAMP-dependent, regulatory, type II, alpha, B	protein_coding	NP_998123.1	ZDB-GENE-040426-2427	-5.69925	0.834082	4.70637e-12	1.0593e-10	0.592472	1.96616	0.592472	1.96616	20	148	0.188337	1.24387	0.385397	2.56035
405898	NM_212962	pak7	p21 protein (Cdc42/Rac)-activated kinase 7	protein_coding	NP_998127.1	ZDB-GENE-040426-2085	2.39971	-0.902481	0.0187538	0.060561	0.774806	0.372567	0.774806	0.372567	28	15	0.178528	0.087218	0.365324	0.179526
406205	NM_001009886	mnx2a	motor neuron and pancreas homeobox 2a	protein_coding	NP_001009886.2	ZDB-GENE-040415-1	7.32302	0.495556	3.83755e-13	1.00842e-11	1.79201	0.415695	1.79201	0.415695	97	17	1.80352	0.279785	3.69056	0.5759
406246	NM_001009888	sox21b	SRY (sex determining region Y)-box 21b	protein_coding	NP_001009888.1	ZDB-GENE-040429-1	10.3198	-2.65721	0.0139512	0.0475056	0.296925	0.028065	0.296925	0.028065	9	1	0.116669	0.012379	0.238741	0.02548
406252	NM_212979	dusp19b	dual specificity phosphatase 19b	protein_coding	NP_998144.1	ZDB-GENE-040502-1	-4.62383	0.720671	1.70621e-09	2.75253e-08	0.640261	1.84517	0.640261	1.84517	22	132	0.308381	1.69493	0.631044	3.48878
406255	NM_212982,XM_021480553	fancl	Fanconi anemia, complementation group L	protein_coding	NP_998147.1;XP_021336228.1	ZDB-GENE-040426-1045	-2.15797	1.56096	9.25714e-05	0.000611517	1.49988	2.30695	1.49988	2.30695	72	201	0.730301	1.75216	1.49442	3.60659
406322	NM_213049	poc1a	POC1 centriolar protein A	protein_coding	NP_998214.1	ZDB-GENE-040426-1993	-3.70165	0.646047	1.77288e-07	2.08659e-06	0.709101	1.74727	0.709101	1.74727	25	120	0.344159	1.51989	0.704257	3.12848
406323	NM_213050	chia.1	chitinase, acidic.1	protein_coding	NP_998215.1	ZDB-GENE-040426-1994	2.1578	11.574	8.10328e-08	1.00806e-06	12.0249	10.9158	12.0249	10.9158	164088	98295	1803.46	964.696	3690.45	1985.7
406339	NM_213066,NM_213066_dup1	hk2	hexokinase 2	protein_coding	NP_998231.1	ZDB-GENE-040426-2017	-2.34634	5.1166	9.54937e-09	1.37691e-07	4.43922	5.63108	4.43922	5.63108	815	2472	4.74282	12.8496	8.26782	21.7758
406353	NM_213080,XM_009298475	cdc20	cell division cycle 20 homolog	protein_coding	NP_998245.2;XP_009296750.1	ZDB-GENE-040426-2044	-3.77449	3.93498	9.81132e-17	4.15261e-15	2.8823	4.64751	2.8823	4.64751	251	1225	2.1299	9.2945	4.35844	19.1315
406363	NM_213090	scinlb	scinderin like b	protein_coding	NP_998255.2	ZDB-GENE-040426-2068	-2.42641	7.37109	9.50915e-10	1.59494e-08	6.60865	7.87877	6.60865	7.87877	3804	11931	24.7728	69.3905	50.6928	142.831
406367	NM_213094	gapdhs	glyceraldehyde-3-phosphate dehydrogenase, spermatogenic	protein_coding	NP_998259.1	ZDB-GENE-020913-1	-2.7763	6.73804	2.86122e-12	6.62787e-11	5.84539	7.30245	5.84539	7.30245	2225	7985	30.016	96.1984	61.4222	198.012
406379	NM_001099343,NM_213105	tdrd7a	tudor domain containing 7 a	protein_coding	NP_001092813.1;NP_998270.1	ZDB-GENE-040426-2103	-5.34159	5.13717	6.72124e-27	1.19789e-24	3.59343	5.91042	3.59343	5.91042	436	3011	2.19536	13.5664	4.49239	27.9245
406397	NM_213123	mmp9	matrix metallopeptidase 9	protein_coding	NP_998288.1	ZDB-GENE-040426-2132	-12.1388	5.69073	2.43378e-52	4.55448e-49	3.14502	6.58904	3.14502	6.58904	309	4850	2.07796	29.17	4.25216	60.0425
406403	NM_213129,NM_213129_dup1,XM_005171827	ankra2	ankyrin repeat, family A (RFXANK-like), 2	protein_coding	NP_998294.1;XP_005171884.1	ZDB-GENE-040426-2141	-3.59836	1.99566	2.31638e-11	4.77434e-10	1.43361	2.83366	1.43361	2.83366	67	312	0.783477	3.19076	1.60324	3.41653
406462	NM_213183,XM_005168697,XM_021476825	orc4	origin recognition complex, subunit 4	protein_coding	NP_998348.1;XP_005168754.1;XP_021332500.1	ZDB-GENE-040426-2224	-2.09604	2.80378	1.04274e-05	8.53444e-05	2.45125	3.37434	2.45125	3.37434	176	477	2.32803	5.57243	4.76387	11.4701
406463	NM_213184	nfkbiaa	nuclear factor of kappa light polypeptide gene enhancer in B-cells inhibitor, alpha a	protein_coding	NP_998349.2	ZDB-GENE-040426-2227	-2.04651	6.33395	8.14455e-07	8.39744e-06	5.75263	6.77209	5.75263	6.77209	2084	5513	29.0803	68.7036	59.5073	141.417
406466	NM_214739	map1lc3a	microtubule-associated protein 1 light chain 3 alpha	protein_coding	NP_999904.1	ZDB-GENE-040426-2232	2.17621	4.9026	1.82941e-07	2.14734e-06	5.39082	4.30878	5.39082	4.30878	1613	958	19.9222	10.5685	40.7671	21.7539
406482	NM_213201	gdpd3a	glycerophosphodiester phosphodiesterase domain containing 3a	protein_coding	NP_998366.1	ZDB-GENE-040426-2279	2.03879	2.75335	1.77528e-05	0.000137973	3.32394	2.43824	3.32394	2.43824	355	225	5.16101	2.91553	10.561	6.00123
406491	NM_213210	nupl2	nucleoporin like 2	protein_coding	NP_998375.1	ZDB-GENE-040426-2292	-3.09791	3.07914	1.33164e-11	2.81807e-10	2.3471	3.77296	2.3471	3.77296	161	645	2.24252	8.02589	4.58889	16.5202
406537	NM_213452	slc13a2	solute carrier family 13 (sodium-dependent dicarboxylate transporter), member 2	protein_coding	NP_998617.2	ZDB-GENE-040426-2389	2.29252	9.62119	7.91437e-09	1.15773e-07	10.1002	8.90497	10.1002	8.90497	43190	24352	320.674	161.453	656.199	332.329
406539	NM_213011	amy2a	amylase, alpha 2A (pancreatic)	protein_coding	NP_998176.2	ZDB-GENE-040426-2393	3.50855	9.91506	8.87819e-18	4.30581e-16	10.5542	8.74574	10.5542	8.74574	59178	21802	688.074	226.362	1408.02	465.935
406559	NM_213274	cldn5a	claudin 5a	protein_coding	NP_998439.1	ZDB-GENE-040426-2442	-2.11441	1.97779	5.18967e-05	0.000363638	1.80255	2.6472	1.80255	2.6472	98	268	1.20366	2.95757	2.46306	6.08776
406596	NM_213304	socs3b	suppressor of cytokine signaling 3b	protein_coding	NP_998469.1	ZDB-GENE-040426-2528	-2.35541	6.42327	4.12065e-09	6.32807e-08	5.70357	6.92357	5.70357	6.92357	2013	6129	18.3447	49.8709	37.5389	102.653
406608	NM_001193539,NM_213316,XM_005173570	arhgap11a	Rho GTPase activating protein 11A	protein_coding	NP_001180468.1;NP_998481.2;XP_005173627.1	ZDB-GENE-040426-2562	-2.45501	3.69172	1.2713e-08	1.78685e-07	3.07719	4.26818	3.07719	4.26818	293	930	1.36697	4.13979	2.79725	8.52119
406650	NM_213296	timp2b	TIMP metallopeptidase inhibitor 2b	protein_coding	NP_998461.1	ZDB-GENE-040426-2655	-2.34431	5.65241	6.95884e-09	1.02828e-07	4.95597	6.1583	4.95597	6.1583	1183	3585	7.51336	20.3423	15.3747	41.8718
406689	NM_001328165	mcoln1a	mucolipin 1a	protein_coding	NP_001315094.1	ZDB-GENE-040426-2704	-2.00536	4.40096	4.34201e-06	3.85223e-05	3.90843	4.86344	3.90843	4.86344	552	1431	4.47324	10.3604	9.15365	21.3255
406694	NM_213385	vrk1	vaccinia related kinase 1	protein_coding	NP_998550.1	ZDB-GENE-040426-2709	-2.07312	3.95924	2.29687e-06	2.16071e-05	3.46994	4.45291	3.46994	4.45291	397	1064	4.87502	11.6643	9.97582	24.0094
406695	NM_213386	cdc45	CDC45 cell division cycle 45 homolog (S. cerevisiae)	protein_coding	NP_998551.1	ZDB-GENE-040426-2710	-2.18721	2.73583	3.67032e-06	3.32269e-05	2.36143	3.32994	2.36143	3.32994	163	461	1.39394	3.5251	2.85244	7.25594
406715	NM_213406	cdk2	cyclin-dependent kinase 2	protein_coding	NP_998571.1	ZDB-GENE-040426-2741	-2.82275	3.74105	6.33236e-11	1.24551e-09	2.99227	4.36762	2.99227	4.36762	274	1000	3.19295	10.4096	6.53376	21.4268
406721	NM_213412,XM_017352459,XM_017352460	rad51b	RAD51 paralog B	protein_coding	NP_998577.1;XP_017207948.2;XP_017207949.2	ZDB-GENE-040426-2750	-2.08744	2.50324	1.997e-05	0.000153836	2.21132	3.10139	2.21132	3.10139	143	386	1.38651	3.23993	2.83722	6.66896
406750	NM_213441	maf1	MAF1 homolog, negative regulator of RNA polymerase III	protein_coding	NP_998606.1	ZDB-GENE-040426-2788	-2.42463	5.74159	1.72008e-09	2.7732e-08	5.00926	6.26054	5.00926	6.26054	1229	3852	6.82812	19.1079	13.9725	39.3311
406763	NM_213454	tmem117	transmembrane protein 117	protein_coding	NP_998619.1	ZDB-GENE-040426-2809	-2.76927	0.160576	0.000221149	0.00132553	0.640261	1.35154	0.640261	1.35154	22	79	0.236464	0.783657	0.483879	1.61305
406778	NM_213469,NM_213469_dup1	exo1	exonuclease 1	protein_coding	NP_998634.1	ZDB-GENE-040426-2828	-3.72611	1.92495	1.83731e-11	3.82942e-10	1.36416	2.78103	1.36416	2.78103	62	299	0.427839	1.86723	0.641318	3.84345
406801	NM_214773,NM_214773_dup1,XM_005165725,XM_005165726	acp5a	acid phosphatase 5a, tartrate resistant	protein_coding	NP_999938.1;XP_005165782.1;XP_005165783.1	ZDB-GENE-040426-2864	-2.94168	1.41837	2.02234e-07	2.35482e-06	1.21434	2.28967	1.21434	2.28967	52	198	0.573467	2.30903	1.17349	3.45122
406811	NM_213490,NM_213490_dup1,NM_213490_dup2	zgc:55461	zgc:55461	protein_coding	NP_998655.1	ZDB-GENE-040426-2879	-6.28819	5.34741	1.1421e-31	3.83614e-29	3.60251	6.15194	3.60251	6.15194	439	3569	5.1622	37.492	3.99474	24.1547
406819	NM_213213	chia.3	chitinase, acidic.3	protein_coding	NP_998378.1	ZDB-GENE-040426-2891	3.5081	10.9349	8.57351e-18	4.17505e-16	11.5735	9.76398	11.5735	9.76398	119988	44211	1300.4	427.857	2661.02	880.687
406828	NM_213507	faxdc2	fatty acid hydroxylase domain containing 2	protein_coding	NP_998672.1	ZDB-GENE-040426-2907	2.13993	7.0473	1.39482e-07	1.67091e-06	7.50187	6.41332	7.50187	6.41332	7099	4288	61.4832	33.1589	125.814	68.2532
407079	NM_001003727,XM_005156491	klhl31	kelch-like family member 31	protein_coding	NP_001003727.1;XP_005156548.1	ZDB-GENE-030131-2052	2.2591	0.962617	0.000185176	0.0011367	1.87425	1.12341	1.87425	1.12341	105	60	0.424779	0.216583	0.869231	0.445808
407623	NM_214777	b3gnt7l	UDP-GlcNAc:betaGal beta-1,3-N-acetylglucosaminyltransferase 7, like	protein_coding	NP_999942.1	ZDB-GENE-040718-143	2.1841	3.15499	1.28455e-06	1.27622e-05	3.72114	2.71782	3.72114	2.71782	480	284	5.75628	3.03988	11.7791	6.25719
407649	XM_021479068	il1rl1	interleukin 1 receptor-like 1	protein_coding	XP_021334743.1	ZDB-GENE-060621-4	2.18357	1.1075	0.000232343	0.0013847	1.97086	1.2239	1.97086	1.2239	115	68	0.881646	0.461898	1.80412	0.950756
407651	NM_001128677,XM_005161016,XM_021468801	prlra	prolactin receptor a	protein_coding	NP_001122149.1;XP_005161073.1;XP_021324476.1	ZDB-GENE-080103-2	3.02126	4.38082	6.08126e-13	1.53935e-11	5.01267	3.5049	5.01267	3.5049	1232	527	3.8344	1.37751	7.84638	2.83543
407652	NM_001044930,NM_001044930_dup1	dzank1	double zinc ribbon and ankyrin repeat domains 1	protein_coding	NP_001038395.1	ZDB-GENE-051113-296	-2.98771	0.712016	6.08849e-06	5.2523e-05	0.837648	1.74727	0.837648	1.74727	31	120	0.219561	0.771439	0.44929	1.5879
407653	NM_214782,XM_005156811,XM_017358730	prim2	primase, DNA, polypeptide 2	protein_coding	NP_999947.1;XP_005156868.1;XP_017214219.1	ZDB-GENE-050522-471	-2.14696	3.22262	2.50106e-06	2.3302e-05	2.78467	3.77088	2.78467	3.77088	232	644	2.38835	5.87307	4.8873	12.0889
407661	XM_002660981	ncana	neurocan a	protein_coding	XP_002661027.3	ZDB-GENE-051230-1	3.22326	0.678322	6.75755e-07	7.08731e-06	1.7707	0.804431	1.7707	0.804431	95	38	0.407116	0.143347	0.833087	0.29506
407676	NM_001083814	ptpro	protein tyrosine phosphatase, receptor type, O	protein_coding	NP_001077283.1	ZDB-GENE-070424-54	-5.68788	0.686346	3.05861e-11	6.20701e-10	0.543046	1.85304	0.543046	1.85304	18	133	0.073643	0.49735	0.150697	1.02373
407712	NM_001310068,NM_001310068_dup1,NM_214795,NM_214795_dup1	tph2	tryptophan hydroxylase 2 (tryptophan 5-monooxygenase)	protein_coding	NP_001296997.1;NP_999960.2	ZDB-GENE-040624-4	-2.84104	-0.522523	0.00141482	0.00685913	0.411522	0.958207	0.411522	0.958207	13	48	0.101671	0.359214	0.20805	0.739394
407713	NM_214796,XM_005169810	tbpl2	TATA box binding protein like 2	protein_coding	NP_999961.1;XP_005169867.1	ZDB-GENE-040520-3	-2.20102	-0.674849	0.0175335	0.0572411	0.438804	0.836526	0.438804	0.836526	14	40	0.151375	0.400424	0.30976	0.824218
407722	NM_214801,XM_009292455	gpn2	GPN-loop GTPase 2	protein_coding	NP_999966.2;XP_009290730.1	ZDB-GENE-041010-86	-2.48559	3.16417	2.9932e-08	3.97259e-07	2.60968	3.77503	2.60968	3.77503	201	646	3.10025	8.9241	6.34407	18.3691
407727	NM_001256193,NM_001256194	slbp	stem-loop binding protein	protein_coding	NP_001243122.1;NP_001243123.1	ZDB-GENE-030131-9686	-2.0505	4.03294	3.18696e-06	2.91941e-05	3.54718	4.51868	3.54718	4.51868	421	1116	5.92625	14.1333	12.127	29.0914
407736	NM_214807	fabp7b	fatty acid binding protein 7, brain, b	protein_coding	NP_999972.1	ZDB-GENE-040614-4	-2.1048	3.27548	3.7235e-06	3.36502e-05	2.8471	3.81182	2.8471	3.81182	244	664	6.862	16.7219	14.0418	34.4199
407978	NM_214809	cdh23	cadherin-related 23	protein_coding	NP_999974.1	ZDB-GENE-040513-7	-2.52323	2.58937	8.4349e-08	1.04782e-06	2.12996	3.25177	2.12996	3.25177	133	434	0.226042	0.660831	0.462552	1.36023
407988	NM_001320228,NM_214819	rcan2	regulator of calcineurin 2	protein_coding	NP_001307157.1;NP_999984.1	ZDB-GENE-040516-17	2.02128	3.44859	8.03096e-06	6.75452e-05	3.96113	3.03724	3.96113	3.03724	574	367	3.12247	1.76683	6.38955	3.63679
408256	NM_001001409	actc1a	actin, alpha, cardiac muscle 1a	protein_coding	NP_001001409.2	ZDB-GENE-040520-4	-4.97344	2.92474	1.13561e-19	7.06696e-18	1.81301	3.75627	1.81301	3.75627	99	637	1.41103	8.1704	2.88742	16.8177
414844	NM_001001829,XM_005164734	th2	tyrosine hydroxylase 2	protein_coding	NP_001001829.1;XP_005164791.1	ZDB-GENE-050201-1	2.52739	3.23974	9.50466e-09	1.37122e-07	3.8588	2.66518	3.8588	2.66518	532	272	4.9695	2.2655	10.1692	4.66323
414848	NM_001001830	rfng	RFNG O-fucosylpeptide 3-beta-N-acetylglucosaminyltransferase	protein_coding	NP_001001830.2	ZDB-GENE-030131-5418	-2.11079	2.85067	8.17332e-06	6.86983e-05	2.48436	3.42007	2.48436	3.42007	181	494	0.896268	2.18676	1.83404	4.50115
414929	NM_001001832	ift57	intraflagellar transport 57 homolog (Chlamydomonas)	protein_coding	NP_001001832.1	ZDB-GENE-040614-1	-4.93919	2.73228	1.12297e-18	6.0042e-17	1.68215	3.57554	1.68215	3.57554	87	556	1.12105	6.39476	2.29403	13.1628
414931	NM_001001834	ift52	intraflagellar transport 52 homolog (Chlamydomonas)	protein_coding	NP_001001834.2	ZDB-GENE-040614-3	-2.92155	3.31201	6.45482e-11	1.26674e-09	2.59156	3.97209	2.59156	3.97209	198	748	1.87931	6.35353	3.84566	13.0779
415097	NM_001001837,XM_009291105,XR_002459911,XR_002459912,XR_225086,XR_658192,XR_658193	zic6	zic family member 6	protein_coding	NP_001001837.1;XP_009289380.1	ZDB-GENE-061207-1	-7.89539	-0.639249	5.18846e-07	5.58474e-06	0.172433	1.0154	0.172433	1.0154	5	52	0.034084	0.382942	0.069746	0.788237
415152	NM_001002062,XM_009297232	gyg1b	glycogenin 1b	protein_coding	NP_001002062.1;XP_009295507.1	ZDB-GENE-040625-30	4.19428	-0.00845783	7.3143e-07	7.61332e-06	1.36416	0.457572	1.36416	0.457572	62	19	0.795877	0.209394	1.62861	0.431009
415164	XM_009297927,XM_021473834	zgc:86725	zgc:86725	protein_coding	XP_021329509.1	ZDB-GENE-040625-46	4.07093	1.53966	5.6997e-12	1.2612e-10	2.49739	1.09716	2.49739	1.09716	183	58	2.44339	0.679075	4.99994	1.39778
415166	NM_001002076	fabp6	fatty acid binding protein 6, ileal (gastrotropin)	protein_coding	NP_001002076.1	ZDB-GENE-040625-49	3.23552	7.97556	9.21078e-16	3.4132e-14	8.59069	6.90501	8.59069	6.90501	15144	6050	535.578	191.053	1095.96	393.257
415175	NM_001002085	tnnc1b	troponin C type 1b (slow)	protein_coding	NP_001002085.1	ZDB-GENE-040625-62	2.87799	0.226317	6.29184e-05	0.000431744	1.43361	0.668399	1.43361	0.668399	67	30	1.60535	0.630284	3.28505	1.29736
415183	NM_001002093,NM_001002093_dup1,XM_005157418,XM_021481378	tubd1	tubulin, delta 1	protein_coding	NP_001002093.1;XP_005157475.1;XP_021337053.1	ZDB-GENE-040625-73	-2.26177	2.16893	5.84904e-06	5.05739e-05	1.89409	2.83763	1.89409	2.83763	107	313	1.12124	2.90126	1.78264	4.25204
415190	NM_001002100,XM_005164011	zgc:86896	zgc:86896	protein_coding	NP_001002100.1;XP_005164068.1	ZDB-GENE-040625-80	2.33816	3.29681	1.15097e-07	1.39928e-06	3.88135	2.78103	3.88135	2.78103	541	299	7.06016	3.47273	14.4473	7.14815
415214	NM_001002124	psmc3ip	PSMC3 interacting protein	protein_coding	NP_001002124.1	ZDB-GENE-040625-125	-2.86154	1.44225	2.98313e-07	3.36151e-06	1.24558	2.30121	1.24558	2.30121	54	200	1.06795	3.54748	2.18537	7.30201
431719	NM_001002172	elavl2	ELAV like neuron-specific RNA binding protein 2	protein_coding	NP_001002172.2	ZDB-GENE-040704-9	-7.86698	3.33843	7.49422e-31	2.28304e-28	1.7048	4.23244	1.7048	4.23244	89	906	0.948138	8.68033	1.94019	17.8673
431724	NM_001002177,NM_001002177_dup1,NM_001002177_dup2,XM_005159007,XM_005159008,XM_009293441	impdh1a	IMP (inosine 5'-monophosphate) dehydrogenase 1a	protein_coding	NP_001002177.1	ZDB-GENE-040704-15	-2.35678	0.78745	0.000167904	0.00104117	0.992961	1.73881	0.992961	1.73881	39	119	0.239525	0.744028	0.298111	0.830077
431726	NM_001002179,XM_005158776	zgc:91908	zgc:91908	protein_coding	NP_001002179.1;XP_005158833.1	ZDB-GENE-040704-17	2.08186	1.88383	6.83634e-05	0.000465209	2.57321	1.75569	2.57321	1.75569	195	121	1.37588	0.759181	2.81548	1.56267
431734	NM_001002187,NM_001002187_dup1	cyp2x8	cytochrome P450, family 2, subfamily X, polypeptide 8	protein_coding	NP_001002187.1	ZDB-GENE-040704-28	2.68311	4.86141	5.2884e-11	1.04883e-09	5.43721	4.06814	5.43721	4.06814	1667	803	23.8849	10.2653	38.4877	17.1112
431741	NM_001002194,NM_001002194_dup1	cep41	centrosomal protein 41	protein_coding	NP_001002194.1	ZDB-GENE-040704-35	-2.319	1.70852	1.39781e-05	0.000111412	1.55078	2.45385	1.55078	2.45385	76	228	1.14741	3.08629	2.34796	6.35271
431748	NM_001002201,XM_009305664	dbnla	drebrin-like a	protein_coding	NP_001002201.1;XP_009303939.1	ZDB-GENE-040704-42	-3.08191	-0.00147708	8.61305e-05	0.000571853	0.543046	1.27163	0.543046	1.27163	18	72	0.172108	0.706216	0.352187	1.45365
431749	NM_001002202,XM_009297386,XM_017353821	ppp1r42	protein phosphatase 1, regulatory subunit 42	protein_coding	NP_001002202.1;XP_009295661.1;XP_017209310.1	ZDB-GENE-040704-43	-10.9625	2.07074	8.07184e-28	1.56648e-25	0.753235	3.09477	0.753235	3.09477	27	384	0.324391	4.45411	0.663805	9.16819
431755	NM_001002208,XM_009295188	tpgs2	tubulin polyglutamylase complex subunit 2	protein_coding	NP_001002208.1;XP_009293463.1	ZDB-GENE-040704-49	-9.80646	0.548351	1.30538e-14	4.10068e-13	0.326439	1.81327	0.326439	1.81327	10	128	0.157471	1.94258	0.322235	3.99853
431756	NM_001002209,XM_005171726	rabepk	Rab9 effector protein with kelch motifs	protein_coding	NP_001002209.1;XP_005171783.1	ZDB-GENE-040704-52	-2.74101	3.36227	5.45133e-10	9.47078e-09	2.69135	3.99715	2.69135	3.99715	215	762	2.86051	9.07918	5.85349	18.6883
431757	NM_001002210	spag6	sperm associated antigen 6	protein_coding	NP_001002210.1	ZDB-GENE-040704-53	-8.389	3.71048	3.3553e-34	1.56974e-31	1.91367	4.59922	1.91367	4.59922	109	1183	1.16667	11.3865	2.38737	23.4375
431761	NM_001320372,NR_135219,XM_021478638,XR_662650	tfcp2l1	transcription factor CP2-like 1	protein_coding	NP_001307301.1;XP_021334313.1	ZDB-GENE-040704-58	2.01162	6.62676	1.34651e-06	1.33222e-05	7.05512	6.05766	7.05512	6.05766	5198	3340	48.448	27.5562	99.1398	56.7207
431764	NM_001002217	cpa4	carboxypeptidase A4	protein_coding	NP_001002217.1	ZDB-GENE-040704-61	2.27842	6.69996	1.37602e-08	1.92064e-07	7.18465	6.0092	7.18465	6.0092	5690	3228	76.0464	38.528	155.615	79.3046
431765	NM_001002218	nfil3-6	nuclear factor, interleukin 3 regulated, member 6	protein_coding	NP_001002218.1	ZDB-GENE-040704-63	2.76304	8.95393	2.27924e-12	5.31261e-11	9.51022	8.04744	9.51022	8.04744	28680	13417	116.146	48.517	237.671	99.8657
431766	NM_001002219,NM_001002219_dup1	htra1a	HtrA serine peptidase 1a	protein_coding	NP_001002219.1	ZDB-GENE-040704-64	2.91322	-1.13143	0.00546398	0.0217852	0.709101	0.282238	0.709101	0.282238	25	11	0.223853	0.089663	0.458073	0.162547
431770	NM_001002223,XM_005156066,XM_009306493,XM_009306494	mpp2b	membrane protein, palmitoylated 2b (MAGUK p55 subfamily member 2)	protein_coding	NP_001002223.1;XP_005156123.1;XP_009304768.1;XP_009304769.1	ZDB-GENE-040704-70	-2.05753	-0.19555	0.0120505	0.042123	0.616565	1.07042	0.616565	1.07042	21	56	0.136128	0.337794	0.27856	0.695304
431777	NM_001002230,XM_021479153	tuba7l	tubulin, alpha 7 like	protein_coding	NP_001002230.1;XP_021334828.1	ZDB-GENE-040704-78	-5.44434	6.35588	5.16134e-29	1.13205e-26	4.722	7.12155	4.722	7.12155	1000	7038	10.1586	65.9533	20.7877	135.756
432374	NM_001002303	nceh1a	neutral cholesterol ester hydrolase 1a	protein_coding	NP_001002303.1	ZDB-GENE-040711-2	2.38445	3.97086	1.83974e-08	2.52353e-07	4.52764	3.35785	4.52764	3.35785	869	471	8.68884	4.20664	17.7801	8.6588
432386	NM_001002309,NM_001002309_dup1,NM_001002309_dup2,XM_009298773	pih1d3	PIH1 domain containing 3	protein_coding	NP_001002309.1	ZDB-GENE-040722-2	-8.15767	0.448972	9.98647e-13	2.46826e-11	0.355361	1.72172	0.355361	1.72172	11	117	0.205187	2.02989	0.419877	4.11609
432388	NM_001002311,NM_001002311_dup1,XM_005171374	lrrc6	leucine rich repeat containing 6	protein_coding	NP_001002311.1	ZDB-GENE-040827-2	-3.58958	1.60747	4.59467e-10	8.03073e-09	1.19847	2.49966	1.19847	2.49966	51	237	0.48132	2.49654	0.910189	3.56148
432389	NM_001002312	ift172	intraflagellar transport 172	protein_coding	NP_001002312.1	ZDB-GENE-040827-1	-3.15602	4.75977	5.25909e-14	1.5412e-12	3.8074	5.39354	3.8074	5.39354	512	2089	1.68932	6.16347	3.45687	12.6867
432390	NM_001002313	ift81	intraflagellar transport 81 homolog	protein_coding	NP_001002313.1	ZDB-GENE-040714-3	-3.5256	3.8863	3.01339e-15	1.04428e-13	2.90693	4.58039	2.90693	4.58039	256	1167	1.59791	6.51595	3.26981	13.4122
436607	NM_001002335	kpna2	karyopherin alpha 2 (RAG cohort 1, importin alpha 1)	protein_coding	NP_001002335.1	ZDB-GENE-040718-22	-2.46886	4.96986	1.66075e-09	2.6825e-08	4.25005	5.50819	4.25005	5.50819	710	2266	7.47885	21.319	15.3041	43.8822
436612	NM_001002340,NM_001002340_dup1,NM_001002340_dup2	cldn7a	claudin 7a	protein_coding	NP_001002340.1	ZDB-GENE-040718-29	-2.96775	0.102247	0.00010848	0.00070558	0.592472	1.32916	0.592472	1.32916	20	77	0.233885	0.826027	0.183601	0.927659
436622	NM_001002350	zgc:92162	zgc:92162	protein_coding	NP_001002350.1	ZDB-GENE-040718-41	-10.7582	-0.554708	7.02447e-09	1.0374e-07	0.139556	1.08385	0.139556	1.08385	4	57	0.057723	0.733995	0.11812	1.51083
436630	NM_001002357,XM_021466675	hormad1	HORMA domain containing 1	protein_coding	NP_001002357.1;XP_021322350.1	ZDB-GENE-040718-49	-6.36569	4.7002	1.12446e-30	3.31007e-28	3.00602	5.51688	3.00602	5.51688	277	2280	2.89948	23.1656	5.93325	47.6832
436631	NM_001002358	trim55a	tripartite motif containing 55a	protein_coding	NP_001002358.1	ZDB-GENE-040718-50	-3.38887	-1.14755	0.00275824	0.012184	0.236021	0.686121	0.236021	0.686121	7	31	0.072834	0.305275	0.149041	0.628367
436636	NM_001002363	cd36	CD36 molecule (thrombospondin receptor)	protein_coding	NP_001002363.1	ZDB-GENE-040718-55	2.913	8.7078	1.80097e-13	4.9407e-12	9.2843	7.7462	9.2843	7.7462	24517	10879	269.615	106.831	551.716	219.897
436640	NM_001002367,XM_009291023,XM_021481000	slc25a48	solute carrier family 25, member 48	protein_coding	NP_001002367.1;XP_009289298.1;XP_021336675.1	ZDB-GENE-040718-60	2.08801	7.59822	3.1702e-07	3.55396e-06	8.039	6.9828	8.039	6.9828	10319	6388	127.091	69.7261	260.067	143.522
436641	NM_001002368,XM_005158777	ctsl.1	cathepsin L.1	protein_coding	NP_001002368.1;XP_005158834.1	ZDB-GENE-040718-61	2.8014	7.97987	1.31548e-12	3.17058e-11	8.54327	7.06405	8.54327	7.06405	14653	6761	208.935	85.4039	427.546	175.793
436649	NM_001002376,NM_001002376_dup1,NM_001002376_dup2,XM_005158508	ppp1r3ca	protein phosphatase 1, regulatory subunit 3Ca	protein_coding	NP_001002376.1	ZDB-GENE-040718-70	3.27994	6.95106	5.97007e-16	2.2505e-14	7.57458	5.87802	7.57458	5.87802	7468	2943	69.6428	24.2245	72.2879	25.8204
436650	NM_001002377	ccdc62	coiled-coil domain containing 62	protein_coding	NP_001002377.1	ZDB-GENE-040718-71	-3.94997	2.91815	2.31627e-15	8.14548e-14	2.00776	3.69414	2.00776	3.69414	119	608	3.54434	16.284	7.25282	33.5184
436652	NM_001002379	entpd8	ectonucleoside triphosphate diphosphohydrolase 8	protein_coding	NP_001002379.2	ZDB-GENE-040724-142	2.82008	7.28809	1.09633e-12	2.69001e-11	7.85631	6.37183	7.85631	6.37183	9087	4165	81.1095	33.1953	165.975	68.328
436654	NM_001002381	ric3b	RIC3 acetylcholine receptor chaperone b	protein_coding	NP_001002381.1	ZDB-GENE-040323-1	-3.03919	-0.0161099	0.000113737	0.000735206	0.543046	1.25984	0.543046	1.25984	18	71	0.266193	0.965435	0.544714	1.98722
436662	NM_001002389	ip6k2b	inositol hexakisphosphate kinase 2b	protein_coding	NP_001002389.2	ZDB-GENE-040718-85	2.30109	7.40291	8.11404e-09	1.18627e-07	7.88821	6.69377	7.88821	6.69377	9291	5219	75.8607	38.0509	155.235	78.3228
436664	NM_001002391,XM_009306397,XM_017358445,XM_021480051	zgc:92040	zgc:92040	protein_coding	NP_001002391.1;XP_009304672.1;XP_017213934.1;XP_021335726.1	ZDB-GENE-040718-87	2.14201	4.71799	3.64841e-07	4.02971e-06	5.2037	4.14864	5.2037	4.14864	1412	852	10.8122	5.89907	22.1251	12.1424
436668	NM_001002395,XM_005168710	faimb	Fas apoptotic inhibitory molecule b	protein_coding	NP_001002395.1;XP_005168767.1	ZDB-GENE-040718-91	5.80633	-2.06403	0.00339444	0.0145898	0.438804	0.0826084	0.438804	0.0826084	14	3	0.290812	0.038914	0.595093	0.080099
436679	NM_001002406	nr4a2b	nuclear receptor subfamily 4, group A, member 2b	protein_coding	NP_001002406.1	ZDB-GENE-040718-103	5.00656	1.05888	1.48701e-12	3.55459e-11	2.15485	0.75491	2.15485	0.75491	136	35	1.17345	0.270433	2.40124	0.556651
436687	NM_001002414	cabp1b	calcium binding protein 1b	protein_coding	NP_001002414.1	ZDB-GENE-040718-111	4.1602	-2.38082	0.0267805	0.0805908	0.326439	0.0826084	0.326439	0.0826084	10	3	0.128797	0.036482	0.263559	0.075092
436695	NM_001002422	zgc:92664	zgc:92664	protein_coding	NP_001002422.1	ZDB-GENE-040718-119	-2.09549	2.82769	9.53449e-06	7.87001e-05	2.4712	3.39604	2.4712	3.39604	179	485	2.9688	7.19611	6.0751	14.8122
436698	NM_001002425,XM_021476069	haus4	HAUS augmin-like complex, subunit 4	protein_coding	NP_001002425.1;XP_021331744.1	ZDB-GENE-040718-122	-5.68513	1.93376	1.44729e-17	6.7831e-16	1.08217	2.88059	1.08217	2.88059	44	324	0.600123	4.16924	1.22804	8.58182
436706	NM_001002433,NM_001002433_dup1	dnajc9	DnaJ (Hsp40) homolog, subfamily C, member 9	protein_coding	NP_001002433.1	ZDB-GENE-040718-130	-2.16494	3.21217	1.80516e-06	1.73745e-05	2.76864	3.76464	2.76864	3.76464	229	641	3.79008	9.26493	7.75568	7.43065
436707	NM_001002434,XM_005161345,XM_005161346,XM_009295474,XM_009295475,XM_021468804	havcr1	hepatitis A virus cellular receptor 1	protein_coding	NP_001002434.1;XP_005161402.1;XP_005161403.1;XP_009293749.1;XP_009293750.1;XP_021324479.1	ZDB-GENE-040718-131	-2.5109	3.29741	1.35873e-08	1.90056e-07	2.71385	3.90368	2.71385	3.90368	219	711	3.48507	10.7372	7.13154	22.101
436730	NM_001002457,XM_017357664,XM_021478639	egfl6	EGF-like-domain, multiple 6	protein_coding	NP_001002457.1;XP_017213153.1;XP_021334314.1	ZDB-GENE-040718-157	-2.9954	-0.814126	0.00318237	0.0137901	0.326439	0.820568	0.326439	0.820568	10	39	0.086566	0.324019	0.177141	0.66695
436736	NM_001327829,XM_005164872,XM_005164874,XM_009300373,XM_017354995,XM_017354996	syt1a	synaptotagmin Ia	protein_coding	NP_001314758.1;XP_005164929.1;XP_005164931.1;XP_009298648.1;XP_017210484.1;XP_017210485.1	ZDB-GENE-040718-165	2.38936	2.95368	1.24711e-07	1.50498e-06	3.57203	2.47439	3.57203	2.47439	429	232	1.53091	0.74159	3.13273	1.52646
436756	NM_001002483,NM_001002483_dup1,NM_001002483_dup2	sox1a	SRY (sex determining region Y)-box 1a	protein_coding	NP_001002483.1	ZDB-GENE-040718-186	-7.07397	-2.61505	0.0246349	0.0755243	0.0361747	0.258743	0.0361747	0.258743	1	10	0.008311	0.084674	0.017007	0.174289
436766	NM_001002493,XM_005160857	jdp2b	Jun dimerization protein 2b	protein_coding	NP_001002493.1;XP_005160914.1	ZDB-GENE-040718-197	2.36287	0.982709	8.01477e-05	0.00053758	1.90392	1.11035	1.90392	1.11035	108	59	1.82973	0.895245	3.74419	1.84274
436774	NM_001030242	sypb	synaptophysin b	protein_coding	NP_001025413.2	ZDB-GENE-040718-205	-8.30515	1.22377	1.15859e-17	5.48897e-16	0.567971	2.32968	0.567971	2.32968	19	205	0.162284	1.59457	0.332084	3.28222
436780	NM_001002507	nrn1a	neuritin 1a	protein_coding	NP_001002507.1	ZDB-GENE-040718-212	2.10807	-0.503398	0.0207928	0.0659026	0.93666	0.518192	0.93666	0.518192	36	22	1.03032	0.546141	2.10836	1.12416
436788	NM_001002515	cdk5r1b	cyclin-dependent kinase 5, regulatory subunit 1b (p35)	protein_coding	NP_001002515.2	ZDB-GENE-040718-220	-2.07045	-0.324843	0.0187995	0.0606652	0.567971	1.00132	0.567971	1.00132	19	51	0.068472	0.172582	0.140115	0.355237
436789	NM_001002516	nme5	NME/NM23 family member 5	protein_coding	NP_001002516.1	ZDB-GENE-040718-221	-5.88054	3.02251	3.99461e-23	4.36061e-21	1.73812	3.88269	1.73812	3.88269	92	700	1.76221	12.0207	3.60602	24.7431
436806	NM_001002533,XM_009299531,XM_009299532	rab11fip4a	RAB11 family interacting protein 4 (class II) a	protein_coding	NP_001002533.2;XP_009297806.1;XP_009297807.1	ZDB-GENE-040718-266	2.09452	0.714564	0.00118799	0.00590817	1.67069	1.02936	1.67069	1.02936	86	53	0.402613	0.206867	0.823871	0.425809
436818	NM_001002545	zgc:92789	zgc:92789	protein_coding	NP_001002545.2	ZDB-GENE-040718-280	-3.47889	2.66266	1.24124e-12	3.01664e-11	1.92336	3.42272	1.92336	3.42272	110	495	1.84187	7.41159	3.76905	15.2558
436822	NM_001002549	itm2ca	integral membrane protein 2Ca	protein_coding	NP_001002549.1	ZDB-GENE-040718-284	-2.22204	-0.40724	0.0113003	0.0399538	0.517683	0.97272	0.517683	0.97272	17	49	0.267166	0.719508	0.546706	1.48101
436824	NM_001002551,XM_005164207	nsmce1	NSE1 homolog, SMC5-SMC6 complex component	protein_coding	NP_001002551.1;XP_005164264.1	ZDB-GENE-040718-289	-2.68889	2.13053	6.81185e-08	8.57586e-07	1.73812	2.86512	1.73812	2.86512	92	320	1.09437	3.50939	2.23942	7.22361
436825	NM_001002552,XM_009296202	s100b	S100 calcium binding protein, beta (neural)	protein_coding	NP_001002552.1;XP_009294477.1	ZDB-GENE-040718-290	-2.79918	-0.0280348	0.000252326	0.00148889	0.567971	1.23598	0.567971	1.23598	19	69	0.27997	0.92078	0.572906	1.8953
436835	NM_001002562,XM_009295191,XM_009295192,XM_009295193,XM_009295194,XM_017352768,XM_021468805,XM_021468806,XM_021468807,XM_021468808	celf4	CUGBP, Elav-like family member 4	protein_coding	NP_001002562.1;XP_009293466.1;XP_009293467.1;XP_009293468.1;XP_009293469.1;XP_017208257.1;XP_021324480.1;XP_021324481.1;XP_021324482.1;XP_021324483.1	ZDB-GENE-040718-300	2.75204	1.49798	3.14674e-07	3.52917e-06	2.35429	1.31783	2.35429	1.31783	162	76	0.538761	0.223294	1.10247	0.459621
436843	NM_001002570	zgc:92749	zgc:92749	protein_coding	NP_001002570.1	ZDB-GENE-040718-309	2.93593	3.99518	4.81724e-12	1.08146e-10	4.63031	3.18478	4.63031	3.18478	936	412	17.5196	6.88247	35.8507	14.1666
436844	NM_001045862	aqp12	aquaporin 12	protein_coding	NP_001039327.1	ZDB-GENE-040718-310	-3.88865	6.74006	5.5982e-20	3.66668e-18	5.48216	7.41732	5.48216	7.41732	1721	8651	31.8113	142.809	65.0959	293.953
436856	NM_001002583,XM_009304607	faima	Fas apoptotic inhibitory molecule a	protein_coding	NP_001002583.1;XP_009302882.1	ZDB-GENE-040718-323	-2.33964	2.31769	1.92785e-06	1.84133e-05	1.98017	2.98092	1.98017	2.98092	116	351	2.27889	5.98387	4.66333	12.317
436865	NM_001002592,XM_005155627	ska1	spindle and kinetochore associated complex subunit 1	protein_coding	NP_001002592.1;XP_005155684.1	ZDB-GENE-040718-334	-2.76537	2.33422	1.3903e-08	1.93954e-07	1.86422	3.0544	1.86422	3.0544	104	372	1.24225	3.85028	2.54203	7.92528
436870	NM_001002597	syn2a	synapsin IIa	protein_coding	NP_001002597.2	ZDB-GENE-040718-341	4.36325	-0.292624	1.59907e-06	1.56088e-05	1.19847	0.372567	1.19847	0.372567	51	15	0.434626	0.113853	0.88938	0.234351
436879	NM_001002606,XM_005162053,XM_005162054,XM_005162055,XM_005162058,XM_005162059,XM_005162060,XM_005162061,XM_009296725,XM_017353540,XM_017353541,XM_017353542,XM_017353543,XM_017353544,XM_021469779,XM_021469780,XM_021469781,XM_021469782,XM_021469783	zgc:92287	zgc:92287	protein_coding	NP_001002606.1;XP_005162110.1;XP_005162111.1;XP_005162112.1;XP_005162115.1;XP_005162116.1;XP_005162117.1;XP_005162118.1;XP_009295000.1;XP_017209029.1;XP_017209030.1;XP_017209031.1;XP_017209032.1;XP_017209033.1;XP_021325454.1;XP_021325455.1;XP_021325456.1;XP_021325457.1;XP_021325458.1	ZDB-GENE-040718-350	-2.77513	3.08059	7.70472e-10	1.3082e-08	2.44453	3.73727	2.44453	3.73727	175	628	2.05923	7.22985	4.21383	14.8817
436899	NM_001002626	zgc:92242	zgc:92242	protein_coding	NP_001002626.1	ZDB-GENE-040718-371	2.53563	3.05699	1.29105e-08	1.81072e-07	3.69026	2.50965	3.69026	2.50965	469	239	5.99618	2.72163	12.2701	5.6021
436902	NM_001002629,NM_001002629_dup1,NM_001002629_dup2	tnni1d	troponin I, skeletal, slow d	protein_coding	NP_001002629.1	ZDB-GENE-040718-374	2.91594	-1.70852	0.0310526	0.0909182	0.491866	0.185873	0.491866	0.185873	16	7	0.236158	0.095285	0.483253	0.16786
436903	NM_001002630	bpgm	2,3-bisphosphoglycerate mutase	protein_coding	NP_001002630.1	ZDB-GENE-040718-375	-2.32015	3.0287	3.23839e-07	3.62265e-06	2.55463	3.62231	2.55463	3.62231	192	576	1.74171	4.6791	3.56409	9.6313
436905	NM_001002632,XM_005155628	prkab1a	protein kinase, AMP-activated, beta 1 non-catalytic subunit, a	protein_coding	NP_001002632.1;XP_005155685.1	ZDB-GENE-040718-377	-2.12207	1.92216	5.15799e-05	0.000361805	1.75992	2.60123	1.75992	2.60123	94	258	0.988679	2.47804	2.02315	5.1007
436917	NM_001002644	notum1b	notum pectinacetylesterase homolog 1b (Drosophila)	protein_coding	NP_001002644.1	ZDB-GENE-040718-391	3.2056	-0.922549	0.00179023	0.00839332	0.817003	0.305356	0.817003	0.305356	30	12	0.2282	0.080023	0.466968	0.164716
436927	NM_001002654,XM_017356059,XM_017356060,XM_021476074,XM_021476075,XM_021476076,XM_021476078,XM_021476079,XM_021476080	pdlim5a	PDZ and LIM domain 5a	protein_coding	NP_001002654.1;XP_017211548.1;XP_017211549.1;XP_021331749.1;XP_021331750.1;XP_021331751.1;XP_021331753.1;XP_021331754.1;XP_021331755.1	ZDB-GENE-040718-401	5.15956	1.71497	5.6644e-16	2.14144e-14	2.69701	1.04317	2.69701	1.04317	216	54	1.51877	0.307724	3.10789	0.633409
436933	NM_001002660,XM_005160670,XM_005160671,XM_005160673	sesn1	sestrin 1	protein_coding	NP_001002660.1;XP_005160727.1;XP_005160728.1;XP_005160730.1	ZDB-GENE-040718-408	2.7798	7.8256	1.94921e-12	4.59652e-11	8.38648	6.91913	8.38648	6.91913	13140	6110	63.8038	29.634	130.562	60.9976
436934	NM_001002661,XM_005171833	rad17	RAD17 checkpoint clamp loader component	protein_coding	NP_001002661.1;XP_005171890.1	ZDB-GENE-040718-409	-2.76199	3.89518	1.04238e-10	1.99047e-09	3.14915	4.50751	3.14915	4.50751	310	1107	2.28286	7.34023	4.67144	15.1089
436939	NM_001002666,XM_021477460	slc1a1	solute carrier family 1 (neuronal/epithelial high affinity glutamate transporter, system Xag), member 1	protein_coding	NP_001002666.2;XP_021333135.1	ZDB-GENE-040718-414	2.5471	3.4406	4.97677e-09	7.55425e-08	4.05006	2.82968	4.05006	2.82968	613	311	4.21932	1.91655	8.63404	3.94496
436947	NM_001002674	dnase1	deoxyribonuclease I	protein_coding	NP_001002674.1	ZDB-GENE-040718-423	2.41297	4.2037	8.58406e-09	1.2515e-07	4.75629	3.5588	4.75629	3.5588	1025	549	15.4723	7.39602	31.6612	15.2237
436963	NM_001002690,NM_001002690_dup1	csdc2a	cold shock domain containing C2, RNA binding a	protein_coding	NP_001002690.1	ZDB-GENE-040718-442	-3.69033	-1.25463	0.00282728	0.0124323	0.204577	0.650456	0.204577	0.650456	6	29	0.08868	0.375954	0.181468	0.592321
436966	NM_001002693,NM_001002693_dup1,NM_001002693_dup2	zgc:91818	zgc:91818	protein_coding	NP_001002693.1	ZDB-GENE-040718-446	5.07469	-1.35423	0.000313333	0.00180537	0.686518	0.160742	0.686518	0.160742	24	6	0.275886	0.075336	0.564549	0.145553
436979	NM_001002706,XM_005173116	lygl1	lysozyme g-like 1	protein_coding	NP_001002706.1;XP_005173173.1	ZDB-GENE-040718-461	-4.61679	6.16638	2.92116e-24	3.73324e-22	4.7303	6.89409	4.7303	6.89409	1006	6004	23.7207	126.5	48.54	260.384
436981	NM_001002708,NM_001002708_dup1,NM_001002708_dup2	pde6d	phosphodiesterase 6D, cGMP-specific, rod, delta	protein_coding	NP_001002708.1	ZDB-GENE-040718-463	-6.49957	0.846442	2.95218e-13	7.86017e-12	0.543046	1.99488	0.543046	1.99488	18	152	0.306491	2.3504	0.627177	2.25843
436982	NM_001002709,NM_001002709_dup1	ophn1	oligophrenin 1	protein_coding	NP_001002709.1	ZDB-GENE-040718-464	-2.14028	3.02128	3.63132e-06	3.28966e-05	2.61567	3.58265	2.61567	3.58265	202	559	2.38033	5.8832	4.8709	12.1098
436991	NM_001002718,NM_001002718_dup1	ubtd2	ubiquitin domain containing 2	protein_coding	NP_001002718.2	ZDB-GENE-040718-473	-3.59358	2.88128	1.34618e-13	3.748e-12	2.06141	3.63377	2.06141	3.63377	125	581	1.02935	4.28209	1.95001	5.19556
437003	NM_001002730	ica1	islet cell autoantigen 1	protein_coding	NP_001002730.1	ZDB-GENE-040718-490	-2.21865	0.0580788	0.00422381	0.0175233	0.686518	1.23598	0.686518	1.23598	24	69	0.23008	0.603949	0.470816	1.24315
437026	NM_001002753,NR_131952	ccdc103	coiled-coil domain containing 103	protein_coding	NP_001002753.1	ZDB-GENE-040718-253	-4.84507	3.69196	1.77746e-21	1.46439e-19	2.43101	4.47856	2.43101	4.47856	173	1084	1.43697	8.06361	2.94048	16.5979
437027	NM_001002754	rac3a	ras-related C3 botulinum toxin substrate 3a (rho family, small GTP binding protein Rac3)	protein_coding	NP_001002754.1	ZDB-GENE-040718-256	-3.83722	-0.554589	0.000108551	0.000705686	0.326439	0.987088	0.326439	0.987088	10	50	0.101649	0.496071	0.208005	1.0211
442931	NM_001002874	gins3	GINS complex subunit 3	protein_coding	NP_001002874.1	ZDB-GENE-040721-1	-2.19581	2.04347	1.76311e-05	0.000137186	1.8234	2.71782	1.8234	2.71782	100	284	2.07857	5.29933	4.25339	10.908
445048	NM_001003442	dnal1	dynein, axonemal, light chain 1	protein_coding	NP_001003442.1	ZDB-GENE-040801-178	-5.11925	3.05681	1.0675e-20	7.917e-19	1.8842	3.88653	1.8842	3.88653	106	702	1.25331	7.41607	2.56466	15.265
445049	NM_001003729	zgc:92137	zgc:92137	protein_coding	NP_001003729.1	ZDB-GENE-040801-179	3.55648	7.22908	6.51109e-18	3.21856e-16	7.87765	6.06276	7.87765	6.06276	9223	3352	108.792	35.3	222.623	72.6603
445052	NM_001003446	cpa2	carboxypeptidase A2 (pancreatic)	protein_coding	NP_001003446.2	ZDB-GENE-040801-182	4.67706	7.12952	4.6601e-25	6.85898e-23	7.85615	5.65321	7.85615	5.65321	9086	2511	126.045	31.0992	257.928	64.0136
445054	NM_001003448	zgc:92113	zgc:92113	protein_coding	NP_001003448.1	ZDB-GENE-040801-184	2.01415	1.33127	0.000489943	0.00268981	2.11313	1.40603	2.11313	1.40603	131	84	1.45889	0.839049	2.98534	1.72707
445056	NM_001003450	zgc:92511	zgc:92511	protein_coding	NP_001003450.1	ZDB-GENE-040801-186	3.21117	6.49217	2.23879e-15	7.89424e-14	7.1113	5.45103	7.1113	5.45103	5406	2176	112.151	40.3077	229.495	82.968
445058	NM_001003452,NM_001003452_dup1,XM_005168874	tipin	timeless interacting protein	protein_coding	NP_001003452.2;XP_005168931.1	ZDB-GENE-040801-189	-2.03353	2.39583	4.68786e-05	0.000332928	2.1466	2.99521	2.1466	2.99521	135	355	1.72583	4.04974	2.69625	4.57277
445060	NM_001003454,XM_021480560,XM_021480561	b3gat2	beta-1,3-glucuronyltransferase 2 (glucuronosyltransferase S)	protein_coding	NP_001003454.1;XP_021336235.1;XP_021336236.1	ZDB-GENE-040801-191	-4.14399	0.715842	1.3458e-08	1.88347e-07	0.686518	1.82131	0.686518	1.82131	24	129	0.263537	1.18205	0.539279	2.43308
445073	NM_001003467	socs1a	suppressor of cytokine signaling 1a	protein_coding	NP_001003467.1	ZDB-GENE-040801-205	-2.0992	5.08171	5.63021e-07	6.00101e-06	4.51167	5.54811	4.51167	5.54811	859	2331	14.2043	34.4251	29.0664	70.8595
445086	NM_001003480,XM_009304971	zgc:92380	zgc:92380	protein_coding	NP_001003480.1;XP_009303246.1	ZDB-GENE-040801-221	2.77925	0.967304	3.58408e-06	3.25218e-05	1.94255	1.0154	1.94255	1.0154	112	52	1.21452	0.504322	2.48528	1.03808
445091	NM_001003485,NM_001003485_dup1	zgc:92480	zgc:92480	protein_coding	NP_001003485.1	ZDB-GENE-040801-227	-5.21227	2.42487	2.12526e-18	1.10257e-16	1.43361	3.30435	1.43361	3.30435	67	452	0.477942	2.89796	0.978018	5.96505
445104	NM_001003498	zgc:91999	zgc:91999	protein_coding	NP_001003498.1	ZDB-GENE-040801-241	6.9691	-0.998772	5.56613e-06	4.83031e-05	0.878072	0.160742	0.878072	0.160742	33	6	0.670312	0.095704	1.37167	0.196995
445107	NM_001003501	capn9	calpain 9	protein_coding	NP_001003501.1	ZDB-GENE-010724-2	-4.08861	-0.624399	0.000104191	0.000679875	0.296925	0.958207	0.296925	0.958207	9	48	0.06379	0.302117	0.130535	0.621868
445111	NM_001003505	stac3	SH3 and cysteine rich domain 3	protein_coding	NP_001003505.1	ZDB-GENE-040801-248	3.51043	-1.36429	0.00616054	0.0241689	0.640261	0.210575	0.640261	0.210575	22	8	0.241098	0.076959	0.493362	0.15841
445127	NM_001003521	hsd17b14	hydroxysteroid (17-beta) dehydrogenase 14	protein_coding	NP_001003521.1	ZDB-GENE-040801-24	-3.8074	5.55508	9.30391e-19	5.02584e-17	4.35938	6.23556	4.35938	6.23556	769	3785	6.73238	29.5961	13.7765	60.9197
445130	NM_001003524,NM_001003524_dup1,XM_005169682,XM_005169685,XM_005169686,XM_005169687,XM_005169688,XM_005169689,XM_005169690,XM_009291451,XM_009291452,XM_009291453,XM_009291457,XM_021481381,XM_021481382,XM_021481383,XM_021481384,XM_021481385	sh3bgr	SH3 domain binding glutamate-rich protein	protein_coding	NP_001003524.1	ZDB-GENE-040801-27	2.51674	-0.338205	0.00257631	0.0114876	1.06477	0.518192	1.06477	0.518192	43	22	0.719086	0.171924	1.36964	0.353883
445133	NM_001003527	kctd15b	potassium channel tetramerization domain containing 15b	protein_coding	NP_001003527.1	ZDB-GENE-040801-34	2.39121	-0.450785	0.00481765	0.0195929	0.992961	0.498267	0.992961	0.498267	39	21	0.682279	0.326759	1.39616	0.67259
445138	NM_001003532	desi2	desumoylating isopeptidase 2	protein_coding	NP_001003532.1	ZDB-GENE-040801-39	-2.38589	1.82726	5.54246e-06	4.81455e-05	1.61198	2.56338	1.61198	2.56338	81	250	0.846974	2.35634	1.73317	4.85021
445176	NM_001003570,NM_001003570_dup1	mfsd2ab	major facilitator superfamily domain containing 2ab	protein_coding	NP_001003570.1	ZDB-GENE-040801-89	2.37357	7.46702	2.28315e-09	3.62084e-08	7.96542	6.72625	7.96542	6.72625	9804	5339	55.3079	26.8933	113.177	55.3562
445194	NM_001003588	zgc:101040	zgc:101040	protein_coding	NP_001003588.1	ZDB-GENE-040801-107	4.00497	-0.214262	4.13172e-06	3.68437e-05	1.23005	0.415695	1.23005	0.415695	53	17	0.907155	0.255507	1.85632	0.525927
445198	NM_001003592,XM_005167028	suv39h1a	suppressor of variegation 3-9 homolog 1a	protein_coding	NP_001003592.1;XP_005167085.1	ZDB-GENE-040801-111	-2.9315	1.18017	8.92969e-07	9.14935e-06	1.08217	2.09777	1.08217	2.09777	44	167	0.670166	2.00739	1.37137	4.13194
445199	NM_001003593	cks1b	CDC28 protein kinase regulatory subunit 1B	protein_coding	NP_001003593.1	ZDB-GENE-040801-112	-2.48475	1.91997	1.28389e-06	1.27605e-05	1.64749	2.65622	1.64749	2.65622	84	270	1.69015	4.89205	3.45858	10.0696
445203	NM_001003597,XM_005170917	mnd1	meiotic nuclear divisions 1 homolog (S. cerevisiae)	protein_coding	NP_001003597.1;XP_005170974.1	ZDB-GENE-040801-116	-3.19564	2.94348	8.40854e-12	1.82213e-10	2.21132	3.65642	2.21132	3.65642	143	591	1.89262	7.02284	3.8729	14.4556
445213	NM_001003607	cnrip1a	cannabinoid receptor interacting protein 1a	protein_coding	NP_001003607.1	ZDB-GENE-040801-126	-4.39431	0.0445637	6.04382e-07	6.39249e-06	0.438804	1.3626	0.438804	1.3626	14	80	0.188228	0.96335	0.385173	1.98293
445236	NM_001003630,XM_005165298	wdr54	WD repeat domain 54	protein_coding	NP_001003630.2;XP_005165355.1	ZDB-GENE-040801-151	-2.90421	1.55855	1.56124e-07	1.85501e-06	1.30609	2.40117	1.30609	2.40117	58	218	0.527415	1.81907	1.07926	3.74432
445246	NM_001003640	aurka	aurora kinase A	protein_coding	NP_001003640.1	ZDB-GENE-040801-161	-4.06802	2.15539	2.02706e-13	5.51473e-12	1.44711	3.00583	1.44711	3.00583	68	358	0.732498	3.43844	1.49892	7.07756
445278	NM_001003733	cldn8	claudin 8	protein_coding	NP_001003733.1	ZDB-GENE-011018-1	3.27797	-1.60031	0.0143062	0.0483498	0.543046	0.185873	0.543046	0.185873	18	7	0.171326	0.059745	0.350587	0.122977
445282	NM_001003737	zgc:92041	zgc:92041	protein_coding	NP_001003737.1	ZDB-GENE-040808-55	2.90115	11.8851	1.93999e-13	5.29436e-12	12.4581	10.9219	12.4581	10.9219	221558	98715	4526.53	1800.91	9262.69	3706.92
445297	NM_001003753	gna14	guanine nucleotide binding protein (G protein), alpha 14	protein_coding	NP_001003753.1	ZDB-GENE-040808-7	2.16156	0.238668	0.00248088	0.0111276	1.36416	0.788112	1.36416	0.788112	62	37	0.593299	0.31362	1.21408	0.645544
445308	NM_001003765	cthrc1a	collagen triple helix repeat containing 1a	protein_coding	NP_001003765.1	ZDB-GENE-040808-22	-4.9351	0.441351	6.85723e-09	1.01441e-07	0.517683	1.65129	0.517683	1.65129	17	109	0.244366	1.43091	0.500049	2.94533
445315	NM_001327883,NM_001327883_dup1	chrne	cholinergic receptor, nicotinic, epsilon	protein_coding	NP_001314812.1	ZDB-GENE-040808-32	-3.48919	1.89655	1.49221e-10	2.79245e-09	1.39235	2.7392	1.39235	2.7392	64	289	0.458717	1.85894	0.938678	3.82638
445316	NM_001003773	cdkl1	cyclin-dependent kinase-like 1 (CDC2-related kinase)	protein_coding	NP_001003773.1	ZDB-GENE-040808-34	-7.01368	2.70089	7.06463e-25	9.89765e-23	1.37832	3.61308	1.37832	3.61308	63	572	0.77689	6.35053	1.58976	13.0717
445376	NM_001003853,XM_005161298,XM_005161299	st6gal1	ST6 beta-galactosamide alpha-2,6-sialyltranferase 1	protein_coding	NP_001003853.1;XP_005161355.1;XP_005161356.1	ZDB-GENE-060322-3	3.81933	1.28336	2.458e-10	4.47825e-09	2.27325	1.00132	2.27325	1.00132	151	51	1.16823	0.339289	2.39056	0.698382
445386	NM_001003863	ndc80	NDC80 kinetochore complex component	protein_coding	NP_001003863.1	ZDB-GENE-030131-904	-4.28001	3.76808	5.39099e-19	2.99869e-17	2.61567	4.52115	2.61567	4.52115	202	1118	1.65325	8.18023	3.38307	16.8379
445392	NM_001003869	fbxo5	F-box protein 5	protein_coding	NP_001003869.1	ZDB-GENE-030131-4027	-5.15896	1.8173	1.3746e-15	4.95366e-14	1.08217	2.76027	1.08217	2.76027	44	294	0.478902	2.9046	0.979984	5.97872
445395	NM_001003872,XM_005160818	esco2	establishment of sister chromatid cohesion N-acetyltransferase 2	protein_coding	NP_001003872.1;XP_005160875.1	ZDB-GENE-050913-156	-2.89611	4.94446	2.00393e-12	4.7044e-11	4.06765	5.54447	4.06765	5.54447	621	2325	4.94797	16.5464	10.1251	34.0585
445400	NM_001003877	slc35d1a	solute carrier family 35 (UDP-GlcA/UDP-GalNAc transporter), member D1a	protein_coding	NP_001003877.1	ZDB-GENE-040826-5	2.65098	2.79557	6.58207e-09	9.76464e-08	3.46663	2.26039	3.46663	2.26039	396	193	6.4278	2.7885	13.1533	5.73976
445401	NM_001003878	cenpl	centromere protein L	protein_coding	NP_001003878.2	ZDB-GENE-040930-6	-2.51156	1.45526	6.23333e-06	5.35784e-05	1.33542	2.27217	1.33542	2.27217	60	195	0.606221	1.76328	1.24052	3.62947
445406	NM_001003883,XM_005155717,XM_005155719,XM_005155720,XM_005155721,XM_017358219,XM_021479596,XM_021479597,XM_021479598	ect2	epithelial cell transforming 2	protein_coding	NP_001003883.1;XP_005155774.1;XP_005155776.1;XP_005155777.1;XP_005155778.1;XP_017213708.1;XP_021335271.1;XP_021335272.1;XP_021335273.1	ZDB-GENE-040831-2	-2.60192	2.41376	7.17297e-08	8.99592e-07	1.97086	3.10469	1.97086	3.10469	115	387	0.503988	1.76852	1.03132	3.64025
445411	NM_001003887	ticrr	TopBP1-interacting, checkpoint, and replication regulator	protein_coding	NP_001003887.1	ZDB-GENE-040728-1	-2.36909	3.84347	3.47022e-08	4.56865e-07	3.245	4.39886	3.245	4.39886	334	1023	1.05441	2.88963	2.15765	5.94792
445475	NM_001004112	fhl5	four and a half LIM domains 5	protein_coding	NP_001004112.1	ZDB-GENE-040822-3	14.5467	-0.0807083	2.915e-14	8.74802e-13	1.46048	0.160742	1.46048	0.160742	69	6	1.10835	0.072693	2.26804	0.149629
445480	NM_001003988	xrcc1	X-ray repair complementing defective repair in Chinese hamster cells 1	protein_coding	NP_001003988.2	ZDB-GENE-040822-30	-2.13633	3.74897	1.22168e-06	1.21977e-05	3.25271	4.26523	3.25271	4.26523	336	928	2.18719	5.39978	4.47568	11.1147
445486	NM_001003993,XM_005168682,XM_005168683,XM_009302056,XM_017356070	ak1	adenylate kinase 1	protein_coding	NP_001003993.1;XP_005168739.1;XP_005168740.1;XP_009300331.1;XP_017211559.1	ZDB-GENE-040822-37	-2.20027	4.42485	1.98555e-07	2.32081e-06	3.84612	4.92817	3.84612	4.92817	527	1499	10.7132	25.8884	21.9227	53.2878
445508	NM_001004010	calcrla	calcitonin receptor-like a	protein_coding	NP_001004010.1	ZDB-GENE-040822-26	2.3828	2.4785	4.5534e-07	4.94587e-06	3.14087	2.09777	3.14087	2.09777	308	167	3.42154	1.65463	7.00155	3.40584
445509	NM_001004120,NM_001004120_dup1	nfil3	nuclear factor, interleukin 3 regulated	protein_coding	NP_001004120.1	ZDB-GENE-040822-28	-2.49339	2.88504	5.63358e-08	7.18919e-07	2.37562	3.51733	2.37562	3.51733	165	532	1.58636	4.57196	3.2462	9.41077
445562	NM_001004012,NM_001004012_dup1,XM_009293548,XM_009293550	st3gal2	ST3 beta-galactoside alpha-2,3-sialyltransferase 2	protein_coding	NP_001004012.1;XP_009291823.1;XP_009291825.1	ZDB-GENE-050419-181	-2.72601	0.660238	3.37462e-05	0.000247444	0.858001	1.68694	0.858001	1.68694	32	113	0.091088	0.421843	0.186394	0.586453
445563	NM_001004013,NM_001004013_dup1	spata4	spermatogenesis associated 4	protein_coding	NP_001004013.1	ZDB-GENE-050417-153	-6.50895	2.56213	6.88304e-23	7.1559e-21	1.34986	3.47207	1.34986	3.47207	61	514	1.24534	9.396	2.54836	19.3404
445818	NM_001005400	cthl	cystathionase (cystathionine gamma-lyase), like	protein_coding	NP_001005400.1	ZDB-GENE-040905-3	2.14472	5.80396	1.76918e-07	2.08318e-06	6.27005	5.19044	6.27005	5.19044	3000	1808	30.0939	16.1936	61.5814	33.3323
447805	NM_001004544	ggact.2	gamma-glutamylamine cyclotransferase, tandem duplicate 2	protein_coding	NP_001004544.1	ZDB-GENE-040912-8	2.46942	4.94931	1.50605e-09	2.45532e-08	5.49033	4.23244	5.49033	4.23244	1731	906	14.8499	6.93913	30.3876	14.2833
447806	NM_001004545,NM_001004545_dup1	mpdu1a	mannose-P-dolichol utilization defect 1a	protein_coding	NP_001004545.1	ZDB-GENE-040912-9	2.31536	3.79995	7.10965e-08	8.92077e-07	4.35222	3.23079	4.35222	3.23079	765	427	5.30901	2.64179	10.8639	5.43777
447817	NM_001004556	zgc:92161	zgc:92161	protein_coding	NP_001004556.2	ZDB-GENE-040912-22	2.76065	6.27154	4.25199e-12	9.62817e-11	6.83792	5.39488	6.83792	5.39488	4466	2091	44.5003	18.6	91.0614	38.2856
447819	NM_001004558	eya2	EYA transcriptional coactivator and phosphatase 2	protein_coding	NP_001004558.1	ZDB-GENE-040912-24	2.60612	0.87386	1.71794e-05	0.000134182	1.85412	1.00132	1.85412	1.00132	103	51	0.546261	0.239274	1.11782	0.492514
447831	NM_001004570,XM_005165709,XM_005165710,XM_009302126,XM_009302127	ccdc85al	coiled-coil domain containing 85A, like	protein_coding	NP_001004570.1;XP_005165766.1;XP_005165767.1;XP_009300401.1;XP_009300402.1	ZDB-GENE-040912-92	2.10807	-0.503398	0.0207928	0.0659026	0.93666	0.518192	0.93666	0.518192	36	22	0.263101	0.136265	0.538387	0.280482
447840	NM_001004579,XM_005166729,XM_009303781	pip5k1bb	phosphatidylinositol-4-phosphate 5-kinase, type I, beta b	protein_coding	NP_001004579.1;XP_005166786.1;XP_009302056.1	ZDB-GENE-040912-141	2.19356	4.09759	3.01444e-07	3.39387e-06	4.61395	3.54915	4.61395	3.54915	925	545	6.81702	3.50179	13.9497	7.20798
447843	NM_001004582	ctrl	chymotrypsin-like	protein_coding	NP_001004582.1	ZDB-GENE-040912-147	2.17716	9.96137	5.9077e-08	7.52434e-07	10.4171	9.29589	10.4171	9.29589	53809	31947	1180.72	625.966	2416.12	1288.47
447853	NM_001004592,NM_001004592_dup1,XM_005169455	dlgap5	discs, large (Drosophila) homolog-associated protein 5	protein_coding	NP_001004592.1;XP_005169512.1	ZDB-GENE-040912-160	-2.8582	3.25939	1.6007e-10	2.98481e-09	2.56704	3.91499	2.56704	3.91499	194	717	1.17153	3.9249	2.39732	8.07889
447872	NM_001004611	dscc1	DNA replication and sister chromatid cohesion 1	protein_coding	NP_001004611.1	ZDB-GENE-040912-35	-2.19852	0.718939	0.00061266	0.00328923	0.992961	1.66923	0.992961	1.66923	39	111	0.54729	1.38729	1.11993	2.85555
447880	NM_001004619	styxl1	serine/threonine/tyrosine interacting-like 1	protein_coding	NP_001004619.1	ZDB-GENE-040912-45	-4.88791	2.14376	2.63959e-16	1.0368e-14	1.30609	3.03724	1.30609	3.03724	58	367	0.900503	5.13694	1.84271	10.5737
447884	NM_001004623	tctex1d1	Tctex1 domain containing 1	protein_coding	NP_001004623.1	ZDB-GENE-040912-49	-5.56955	2.27522	7.16104e-19	3.93317e-17	1.2912	3.18166	1.2912	3.18166	57	411	1.39901	9.06008	2.86281	18.649
447886	NM_001004625	zgc:101772	zgc:101772	protein_coding	NP_001004625.1	ZDB-GENE-040912-51	-3.73419	-0.875223	0.000878105	0.00452241	0.266794	0.820568	0.266794	0.820568	8	39	0.156457	0.703947	0.320161	1.44898
447893	NM_001004632,NM_001004632_dup1	anxa3a	annexin A3a	protein_coding	NP_001004632.1	ZDB-GENE-040912-58	2.91194	-0.718239	0.00216503	0.00989388	0.897866	0.372567	0.897866	0.372567	34	15	0.470746	0.187199	0.963292	0.385323
447936	NM_001004674	hmgb2b	high mobility group box 2b	protein_coding	NP_001004674.1	ZDB-GENE-040912-122	-2.15377	5.31997	2.00267e-07	2.33687e-06	4.71643	5.79368	4.71643	5.79368	996	2773	20.7645	51.6546	42.4907	106.324
448857	XM_001340381,XM_005172083,XM_005172084	trim25l	tripartite motif containing 25, like, transcript variant X2	protein_coding	XP_001340417.5;XP_005172140.1;XP_005172141.1	ZDB-GENE-040914-87	-3.76545	0.213924	2.31574e-06	2.17456e-05	0.543046	1.44818	0.543046	1.44818	18	88	0.087349	0.390281	0.178744	0.803342
448858	NM_001252504	txnipb	thioredoxin interacting protein b	protein_coding	NP_001239433.1	ZDB-GENE-040917-1	2.74313	-0.19246	0.000616405	0.00330515	1.16619	0.537846	1.16619	0.537846	49	23	0.468179	0.197134	0.95804	0.405775
449533	NM_001005576,NM_001005576_dup1	nitr9	novel immune-type receptor 9	protein_coding	NP_001005576.1	ZDB-GENE-041001-6	-4.29713	0.435243	5.10865e-08	6.56086e-07	0.567971	1.62397	0.567971	1.62397	19	106	0.394337	2.04078	0.806936	0.876495
449536	XM_017356991	nitr6b	novel immune-type receptor 6b	protein_coding	XP_017212480.1	ZDB-GENE-041001-10	-2.59139	1.66395	1.30016e-06	1.29075e-05	1.44711	2.45385	1.44711	2.45385	68	228	1.09784	3.30925	2.24652	6.81165
449552	NM_001005594,NM_001005594_dup1,NM_001005594_dup2	fkbp1ab	FK506 binding protein 1Ab	protein_coding	NP_001005594.1	ZDB-GENE-040927-9	-3.12306	0.0859444	6.46612e-05	0.000442544	0.567971	1.32916	0.567971	1.32916	19	77	0.749203	2.69911	1.5331	2.78459
449556	NM_001005598,XM_009294552	ttr	transthyretin (prealbumin, amyloidosis type I)	protein_coding	NP_001005598.2;XP_009292827.1	ZDB-GENE-040927-14	-2.14074	5.76487	2.00901e-07	2.34138e-06	5.15312	6.22953	5.15312	6.22953	1362	3769	33.6034	81.8968	68.7631	168.574
449557	NM_001005599	saa	serum amyloid A	protein_coding	NP_001005599.1	ZDB-GENE-040927-15	-24.6223	4.654	1.90375e-67	7.12521e-64	1.56323	5.62075	1.56323	5.62075	77	2454	2.23225	64.1332	4.56788	132.01
449651	NM_001005923	stmn2a	stathmin 2a	protein_coding	NP_001005923.2	ZDB-GENE-041010-85	2.05584	0.723475	0.00158609	0.00756077	1.67069	1.04317	1.67069	1.04317	86	54	0.748018	0.420767	1.53068	0.866093
449657	NM_001005928	anks6	ankyrin repeat and sterile alpha motif domain containing 6	other	.	ZDB-GENE-041010-213	-11.1348	-0.512584	2.92884e-09	4.57559e-08	0.139556	1.11035	0.139556	1.11035	4	59	0.230947	3.39158	0.47259	6.98111
449666	NM_001005937	rtkn2a	rhotekin 2a	protein_coding	NP_001005937.2	ZDB-GENE-041010-225	-2.38874	2.66659	3.53558e-07	3.92494e-06	2.23485	3.30148	2.23485	3.30148	146	451	0.924085	2.55824	1.89097	5.2658
449670	NM_001077531,XM_009299804	srl	sarcalumenin	protein_coding	NP_001070999.1;XP_009298079.1	ZDB-GENE-061110-91	-2.91279	1.72251	6.14765e-08	7.79962e-07	1.40623	2.5392	1.40623	2.5392	65	245	0.620277	2.11295	1.26928	4.34923
449685	NM_001040294	zgc:136410	zgc:136410	protein_coding	NP_001035384.1	ZDB-GENE-060421-6071	2.4541	0.505074	0.000200148	0.00121663	1.57557	0.852309	1.57557	0.852309	78	41	1.74765	0.80169	3.57623	1.65017
449786	NM_001005959	polr3glb	polymerase (RNA) III (DNA directed) polypeptide G like b	protein_coding	NP_001005959.1	ZDB-GENE-041010-32	-2.71025	1.92265	1.65104e-07	1.95462e-06	1.58781	2.68735	1.58781	2.68735	79	277	1.17711	3.68746	2.40874	7.59015
449788	NM_001005961	s100a10a	S100 calcium binding protein A10a	protein_coding	NP_001005961.1	ZDB-GENE-041010-35	2.30173	6.8723	8.84925e-09	1.28302e-07	7.36034	6.16898	7.36034	6.16898	6432	3612	131.826	66.1119	269.757	136.083
449794	NM_001005967,NM_001005967_dup1	zgc:101846	zgc:101846	protein_coding	NP_001005967.1	ZDB-GENE-041010-42	-2.11696	4.52715	6.84882e-07	7.17155e-06	3.9775	5.01048	3.9775	5.01048	581	1590	11.9884	29.3213	24.5321	60.3539
449810	NM_001005983	tmem144b	transmembrane protein 144b	protein_coding	NP_001005983.1	ZDB-GENE-041010-58	-3.97011	-0.275504	3.20772e-05	0.000236275	0.383715	1.1492	0.383715	1.1492	12	62	0.142328	0.705549	0.291247	1.45228
449830	NM_001005774,NM_001005774_dup1	jagn1a	jagunal homolog 1a	protein_coding	NP_001005774.1	ZDB-GENE-041010-80	-10.5618	-2.21131	0.00141036	0.00684008	0.0361747	0.372567	0.0361747	0.372567	1	15	0.014596	0.202724	0.029868	0.417281
449833	NM_001006003,NM_001006003_dup1,XM_021476124	zdhhc15a	zinc finger, DHHC-type containing 15a	protein_coding	NP_001006003.1	ZDB-GENE-041010-87	-3.23931	-0.871126	0.00242152	0.0109043	0.296925	0.804431	0.296925	0.804431	9	38	0.107771	0.443817	0.111009	0.458972
449835	NM_001006005,XM_021467637,XM_021467638	dut	deoxyuridine triphosphatase	protein_coding	NP_001006005.1;XP_021323312.1;XP_021323313.1	ZDB-GENE-041010-93	-2.25615	3.46233	3.28777e-07	3.66849e-06	2.95023	4.01654	2.95023	4.01654	265	773	5.42459	15.6799	11.1004	32.2749
449864	XM_009294079	grin2da	glutamate receptor, ionotropic, N-methyl D-aspartate 2D, a	protein_coding	XP_009292354.1	ZDB-GENE-041008-124	-2.72931	1.13669	4.57059e-06	4.03589e-05	1.09937	2.04381	1.09937	2.04381	45	159	0.112185	0.356321	0.229565	0.733439
449866	NM_001258317	si:ch211-39i2.2	si:ch211-39i2.2	protein_coding	NP_001245246.1	ZDB-GENE-041008-126	-2.27552	3.77251	1.55987e-07	1.85423e-06	3.2177	4.31449	3.2177	4.31449	327	962	6.08331	16.0213	12.4484	32.9776
449923	NM_001293183,NM_001293183_dup1,NM_001293183_dup2,XM_009305097	si:ch73-234b20.5	si:ch73-234b20.5	protein_coding	NP_001280112.1	ZDB-GENE-041008-183	2.17899	4.54142	2.22682e-07	2.5678e-06	5.03965	3.96666	5.03965	3.96666	1256	745	26.5565	13.9351	22.4736	22.5231
449947	NM_001145814	slc16a12b	solute carrier family 16, member 12b	protein_coding	NP_001139286.1	ZDB-GENE-050522-80	4.16923	1.73027	5.19954e-13	1.33303e-11	2.66271	1.18703	2.66271	1.18703	210	65	1.6858	0.464484	3.44967	0.956078
449958	NM_001079952	tnip1	TNFAIP3 interacting protein 1	protein_coding	NP_001073421.1	ZDB-GENE-070112-1502	-2.06317	7.3788	5.05267e-07	5.44752e-06	6.77643	7.81451	6.77643	7.81451	4278	11409	34.3417	81.7816	70.2738	168.336
449979	XM_003200345,XM_005158528,XM_021473144,XM_021473145,XM_021474376,XM_021474377	kif20ba	kinesin family member 20Ba, transcript variant X2	protein_coding	XP_021328819.1;XP_021328820.1	ZDB-GENE-041111-213	-2.63789	4.23797	3.17081e-10	5.69767e-09	3.50262	4.82096	3.50262	4.82096	407	1388	1.2247	3.76588	2.50612	7.75157
449987	NM_001006008,XM_009296728,XM_009296729,XM_009296730	zgc:103759	zgc:103759	protein_coding	NP_001006008.1;XP_009295003.1;XP_009295004.1;XP_009295005.1	ZDB-GENE-041010-100	2.3627	1.55217	1.06748e-05	8.71516e-05	2.3471	1.44818	2.3471	1.44818	161	88	2.43321	1.18205	4.9791	2.43309
449990	NM_001006011	phlda1	pleckstrin homology-like domain, family A, member 1	protein_coding	NP_001006011.1	ZDB-GENE-041010-103	2.8988	0.137084	8.34855e-05	0.000556832	1.37832	0.632288	1.37832	0.632288	63	28	1.11622	0.440252	2.28414	0.9062
449996	NM_001006017	ccnd3	cyclin D3	protein_coding	NP_001006017.1	ZDB-GENE-041010-110	-3.76288	2.08749	3.98007e-12	9.05942e-11	1.46048	2.92605	1.46048	2.92605	69	336	1.01925	4.48729	2.0857	9.23649
449999	NM_001006020,XM_017356847,XM_021477472	ccdc149a	coiled-coil domain containing 149a	protein_coding	NP_001006020.1;XP_017212336.1;XP_021333147.1	ZDB-GENE-041010-113	2.4975	2.7415	5.56214e-08	7.10149e-07	3.39531	2.2663	3.39531	2.2663	375	194	2.96323	1.40067	6.06369	2.88308
450001	NM_001006022,XM_005161172	zgc:103482	zgc:103482	protein_coding	NP_001006022.1;XP_005161229.1	ZDB-GENE-041010-115	-4.41814	3.67914	1.61816e-19	9.76825e-18	2.51031	4.44383	2.51031	4.44383	185	1057	2.61788	13.4	5.35701	27.582
450004	XM_009304861,XM_009304862,XM_009304863,XM_009304864,XM_009304865,XM_009304866,XM_009304867,XM_009304868,XM_009304869,XM_009304870,XM_009304871,XM_021479001,XM_021479002,XM_021479003	map2	microtubule-associated protein 2, transcript variant X5	protein_coding	XP_009303136.1;XP_009303137.1;XP_009303138.1;XP_009303139.1;XP_009303140.1;XP_009303141.1;XP_009303142.1;XP_009303143.1;XP_009303144.1;XP_009303145.1;XP_009303146.1;XP_021334676.1;XP_021334677.1;XP_021334678.1	ZDB-GENE-041010-118	2.10762	1.81038	6.24625e-05	0.000429178	2.51672	1.69571	2.51672	1.69571	186	114	0.509577	0.277802	1.04275	0.571819
450007	NM_001006028	fhl2b	four and a half LIM domains 2b	protein_coding	NP_001006028.2	ZDB-GENE-041010-121	3.33407	-0.0537925	2.69385e-05	0.000201646	1.2912	0.518192	1.2912	0.518192	57	22	0.591738	0.199223	1.21088	0.410075
450019	NM_001006040	hspb7	heat shock protein family, member 7 (cardiovascular)	protein_coding	NP_001006040.1	ZDB-GENE-041010-136	-2.25495	1.06255	0.000181804	0.00111888	1.16619	1.92943	1.16619	1.92943	49	143	0.859145	2.23344	1.75808	4.59724
450024	NM_001006045	cited2	Cbp/p300-interacting transactivator, with Glu/Asp-rich carboxy-terminal domain, 2	protein_coding	NP_001006045.1	ZDB-GENE-041010-141	3.20978	2.75676	7.55572e-12	1.65098e-10	3.49615	2.07104	3.49615	2.07104	405	163	3.21741	1.15292	6.58382	2.37312
450028	NM_001006049	dram1	DNA-damage regulated autophagy modulator 1	protein_coding	NP_001006049.1	ZDB-GENE-041010-147	-2.53626	5.75223	2.63046e-10	4.75935e-09	4.97473	6.28945	4.97473	6.28945	1199	3931	17.573	51.4474	35.9599	105.897
450033	NM_001006054	lrrc23	leucine rich repeat containing 23	protein_coding	NP_001006054.1	ZDB-GENE-041010-153	-4.20506	2.74195	5.71159e-16	2.15617e-14	1.8234	3.54672	1.8234	3.54672	100	544	1.22184	5.92741	2.50027	12.2008
450041	NM_001006061	ccdc113	coiled-coil domain containing 113	protein_coding	NP_001006061.1	ZDB-GENE-041010-163	-3.31841	2.99482	1.50333e-12	3.58704e-11	2.2192	3.71587	2.2192	3.71587	144	618	2.34578	9.03342	4.8002	18.5941
450059	NM_001006079	osr1	odd-skipped related transciption factor 1	protein_coding	NP_001006079.1	ZDB-GENE-070321-1	2.05949	0.529285	0.00282469	0.012431	1.53822	0.943546	1.53822	0.943546	75	47	0.804009	0.442944	1.64525	0.91174
450081	NM_001006101,XM_021479164,XM_021479165	rad51c	RAD51 paralog C	protein_coding	NP_001006101.1;XP_021334839.1;XP_021334840.1	ZDB-GENE-041010-204	-3.24143	1.49529	1.32662e-08	1.85805e-07	1.19847	2.37955	1.19847	2.37955	51	214	0.589077	2.34041	1.20544	4.81741
474322	NM_001007054	zgc:92590	zgc:92590	protein_coding	NP_001007055.1	ZDB-GENE-041024-15	3.7325	6.91728	4.81701e-19	2.6966e-17	7.58225	5.70247	7.58225	5.70247	7508	2600	163.202	50.4547	333.962	103.854
474351	NM_001007065,XM_017358267	trpa1a	transient receptor potential cation channel, subfamily A, member 1a	protein_coding	NP_001007066.1;XP_017213756.1	ZDB-GENE-050105-6	-2.352	0.985144	9.27462e-05	0.000612055	1.09937	1.88408	1.09937	1.88408	45	137	0.189296	0.522478	0.387358	1.07545
492331	NM_001007297,XM_005169359,XM_005169360	ace2	angiotensin I converting enzyme 2	protein_coding	NP_001007298.1;XP_005169416.1;XP_005169417.1	ZDB-GENE-041114-6	2.02607	10.2351	8.1502e-07	8.3991e-06	10.6572	9.63939	10.6572	9.63939	63558	40549	442.972	248.435	906.459	511.371
492338	NM_001007304,NM_001007304_dup1,XM_021478243	zymnd12	zinc finger, MYND-type containing 12	protein_coding	NP_001007305.1;XP_021333918.1	ZDB-GENE-041114-133	-4.91252	1.07499	1.00134e-11	2.15034e-10	0.753235	2.1305	0.753235	2.1305	27	172	0.377733	2.27043	0.28398	2.83409
492356	NM_001007322,XM_005164739,XM_009300266,XM_009300272,XM_009300273,XM_009300276,XM_017355005,XM_017355006,XM_017355007,XM_021475002,XM_021475003,XM_021475004,XM_021475005,XM_021475006,XM_021475007	mybpc1	myosin binding protein C, slow type	protein_coding	NP_001007323.1;XP_005164796.1;XP_009298541.1;XP_009298547.1;XP_009298548.1;XP_009298551.1;XP_017210494.1;XP_017210495.1;XP_017210496.1;XP_021330677.1;XP_021330678.1;XP_021330679.1;XP_021330680.1;XP_021330681.1;XP_021330682.1	ZDB-GENE-041114-196	8.16071	3.25529	2.7779e-32	1.01081e-29	4.17091	1.62397	4.17091	1.62397	670	106	2.75343	0.408135	5.63438	0.840091
492358	NM_001007324,XM_005170175	cx28.9	connexin 28.9	protein_coding	NP_001007325.1;XP_005170232.1	ZDB-GENE-041114-200	2.12913	8.26941	1.46719e-07	1.7528e-06	8.71724	7.63083	8.71724	7.63083	16536	10039	126.458	68.7931	258.773	141.601
492363	NM_001007329	slc7a3a	solute carrier family 7 (cationic amino acid transporter, y+ system), member 3	protein_coding	NP_001007330.2	ZDB-GENE-041114-206	-2.14628	5.23321	2.38009e-07	2.72879e-06	4.63622	5.70682	4.63622	5.70682	940	2608	3.93549	9.7564	8.05325	20.0822
492461	NM_001007333	zgc:103564	zgc:103564	protein_coding	NP_001007334.1	ZDB-GENE-041114-14	-2.69377	0.992887	9.46361e-06	7.82136e-05	1.02931	1.92943	1.02931	1.92943	41	143	0.542977	1.71025	1.1111	3.52032
492469	NM_001007341,NM_001007341_dup1,NM_001328589,NM_001328589_dup1	arhgef39	Rho guanine nucleotide exchange factor (GEF) 39	protein_coding	NP_001007342.2;NP_001315518.1	ZDB-GENE-041114-28	-2.26966	1.04009	0.00018864	0.00115444	1.14977	1.91447	1.14977	1.91447	48	141	0.446248	1.17844	0.913163	2.20375
492470	NM_001007342,XM_021470482	spire2	spire-type actin nucleation factor 2	protein_coding	NP_001007343.2;XP_021326157.1	ZDB-GENE-041114-29	4.21263	1.88888	1.02649e-13	2.90422e-12	2.80053	1.27163	2.80053	1.27163	235	72	1.44635	0.439423	2.95969	0.904494
492474	NM_001007346	dennd2db	DENN/MADD domain containing 2Db	protein_coding	NP_001007347.1	ZDB-GENE-041114-34	-3.58515	1.33315	2.33494e-09	3.6985e-08	1.04715	2.27217	1.04715	2.27217	42	195	0.42614	1.80267	0.872016	3.71055
492476	NM_001007348,XM_009297043	csad	cysteine sulfinic acid decarboxylase	protein_coding	NP_001007349.1;XP_009295318.1	ZDB-GENE-041114-36	2.09919	3.91587	1.52941e-06	1.49734e-05	4.42053	3.42272	4.42053	3.42272	804	495	3.75177	1.90304	7.6773	3.91715
492482	NM_001007354	eif4ebp3	eukaryotic translation initiation factor 4E binding protein 3	protein_coding	NP_001007355.1	ZDB-GENE-041114-44	2.35658	5.51464	5.69626e-09	8.56203e-08	6.02601	4.81896	6.02601	4.81896	2527	1386	54.2268	26.5639	110.965	54.6782
492484	NM_001007356	cyp2n13	cytochrome P450, family 2, subfamily N, polypeptide 13	protein_coding	NP_001007357.1	ZDB-GENE-041001-158	2.35757	6.36862	3.87503e-09	5.97892e-08	6.87053	5.64982	6.87053	5.64982	4569	2505	50.2762	24.6042	102.881	50.6445
492493	NM_001007365	tnni2a.1	troponin I type 2a (skeletal, fast), tandem duplicate 1	protein_coding	NP_001007366.1	ZDB-GENE-041114-60	4.23266	1.55952	1.30346e-12	3.14573e-11	2.52311	1.08385	2.52311	1.08385	187	57	4.1923	1.13341	8.57876	2.33297
492500	NM_001007372	gsto2	glutathione S-transferase omega 2	protein_coding	NP_001007373.1	ZDB-GENE-041114-67	2.31071	4.27345	3.68573e-08	4.83538e-07	4.80559	3.66315	4.80559	3.66315	1062	594	20.3481	10.1603	41.6385	20.9137
492506	NM_001007378	pptc7a	PTC7 protein phosphatase homolog a	protein_coding	NP_001007379.1	ZDB-GENE-041114-74	3.8239	6.09857	2.05863e-19	1.23137e-17	6.77643	4.87797	6.77643	4.87797	4278	1446	51.8967	15.6621	106.197	32.2383
492515	NM_001007387	ftr72	finTRIM family, member 72	protein_coding	NP_001007388.2	ZDB-GENE-041114-86	2.76106	2.69738	2.24147e-09	3.55905e-08	3.39182	2.14979	3.39182	2.14979	374	175	3.90543	1.63159	7.99172	3.35841
492525	NM_001007397,XM_009291799	tekt1	tektin 1	protein_coding	NP_001007398.1;XP_009290074.1	ZDB-GENE-041114-99	-8.05588	4.40955	4.16524e-36	2.37228e-33	2.50386	5.27265	2.50386	5.27265	184	1917	2.44354	23.087	5.00025	47.5214
492576	XM_009302263	mylkb	myosin light chain kinase b	protein_coding	XP_009300538.1	ZDB-GENE-041111-150	2.0689	5.85771	6.22008e-07	6.56832e-06	6.3066	5.27704	6.3066	5.27704	3078	1923	16.3927	9.14401	33.5447	18.8217
492579	NM_001309483	efcab6	EF-hand calcium binding domain 6	protein_coding	NP_001296412.1	ZDB-GENE-070828-2	-3.65231	4.3711	1.17725e-16	4.90344e-15	3.30182	5.0606	3.30182	5.0606	349	1648	1.39414	5.881	2.85285	12.1053
492647	NM_001256203	angptl4	angiopoietin-like 4	protein_coding	NP_001243132.1	ZDB-GENE-041111-222	-2.06108	6.65643	5.90517e-07	6.26863e-06	6.06319	7.09547	6.06319	7.09547	2594	6911	20.1596	47.9704	41.2529	98.7406
492707	NM_001256205,NM_001256205_dup1,NM_001256205_dup2,NM_001256205_dup3	ncapg	non-SMC condensin I complex, subunit G	protein_coding	NP_001243134.1	ZDB-GENE-041111-282	-3.48257	2.45501	4.00502e-12	9.1083e-11	1.7707	3.23381	1.7707	3.23381	95	428	0.509121	2.04838	0.293057	1.11133
492757	NM_001007398	pacrg	PARK2 co-regulated	protein_coding	NP_001007399.1	ZDB-GENE-041114-100	-14.4897	3.1314	6.967e-42	5.88802e-39	1.08217	4.10648	1.08217	4.10648	44	826	0.848874	14.5306	1.73706	29.9093
492767	NM_001007408	ccdc114	coiled-coil domain containing 114	protein_coding	NP_001007409.1	ZDB-GENE-041114-110	-4.33297	3.43941	1.86514e-18	9.79256e-17	2.33263	4.20965	2.33263	4.20965	159	891	1.63076	8.18314	3.33705	16.8439
492768	NM_001007409,XM_005171160,XM_005171161,XM_005171162	cdc7	cell division cycle 7 homolog (S. cerevisiae)	protein_coding	NP_001007410.1;XP_005171217.1;XP_005171218.1;XP_005171219.1	ZDB-GENE-041114-113	-2.75121	2.63576	5.40218e-09	8.15745e-08	2.09609	3.32429	2.09609	3.32429	129	459	1.09409	3.40135	2.23884	7.00121
492790	NM_001007431	katnal1	katanin p60 subunit A-like 1	protein_coding	NP_001007432.1	ZDB-GENE-041114-141	-2.19867	2.2435	9.83095e-06	8.09686e-05	1.97086	2.89209	1.97086	2.89209	115	327	1.01508	2.58067	2.07716	5.31196
492815	NM_001007456,XM_005173787,XM_017352229	cdca8	cell division cycle associated 8	protein_coding	NP_001007457.1;XP_005173844.1;XP_017207718.1	ZDB-GENE-041114-171	-3.92017	2.63258	2.00769e-14	6.15919e-13	1.80255	3.42799	1.80255	3.42799	98	497	1.30975	6.10913	2.68015	12.5748
493181	NM_001007761,XM_009293389	fgf7	fibroblast growth factor 7	protein_coding	NP_001007762.1;XP_009291664.1	ZDB-GENE-080122-1	-2.48379	0.766816	8.34791e-05	0.000556832	0.955672	1.73881	0.955672	1.73881	37	119	0.224355	0.602776	0.459101	1.24073
493587	NM_001007762	pcdh2ac	protocadherin 2 alpha c	protein_coding	NP_001007763.1	ZDB-GENE-041118-12	2.80694	0.104243	0.000140823	0.000892891	1.34986	0.632288	1.34986	0.632288	61	28	0.313405	0.128889	0.641325	0.265302
493592	NM_001009593	pcdh2ab6	protocadherin 2 alpha b 6	protein_coding	NP_001009593.1	ZDB-GENE-041118-5	10.3296	-1.92146	8.08043e-05	0.00054143	0.517683	0.0555944	0.517683	0.0555944	17	2	0.359831	0.033078	0.736327	0.068087
493596	NM_001009585	pcdh2aa1	protocadherin 2 alpha a 1	protein_coding	NP_001009585.1	ZDB-GENE-041118-13	3.4677	-2.22051	0.0419754	0.115686	0.355361	0.109126	0.355361	0.109126	11	4	0.059651	0.015537	0.122064	0.031982
493601	NM_001009586	pcdh2aa15	protocadherin 2 alpha a 15	protein_coding	NP_001009586.1	ZDB-GENE-041118-15	-2.85509	-0.158263	0.000467602	0.00257964	0.517683	1.16192	0.517683	1.16192	17	63	0.088975	0.311493	0.182071	0.641166
493624	NM_001007779,XM_009296234	amh	anti-Mullerian hormone	protein_coding	NP_001007780.1;XP_009294509.1	ZDB-GENE-050706-192	-6.57444	3.90671	4.11525e-29	9.13691e-27	2.30325	4.74901	2.30325	4.74901	155	1318	1.64203	11.8064	3.36011	24.3019
493631	NM_001007786,NM_001007786_dup1	crygm3	crystallin, gamma M3	protein_coding	NP_001007787.1	ZDB-GENE-050516-6	4.36405	-1.31532	0.000819566	0.00426451	0.686518	0.185873	0.686518	0.185873	24	7	0.732397	0.172698	1.49871	0.355475
494033	NM_001008576,XM_017356481,XM_021476852,XM_021476853	tfap2c	transcription factor AP-2 gamma (activating enhancer binding protein 2 gamma)	protein_coding	NP_001008576.1;XP_017211970.1;XP_021332527.1;XP_021332528.1	ZDB-GENE-041212-61	8.33729	0.572695	9.50579e-15	3.0371e-13	1.86422	0.394292	1.86422	0.394292	104	16	0.388132	0.113613	0.794239	0.233858
494036	NM_001008579	cavin4b	caveolae associated protein 4b	protein_coding	NP_001008579.1	ZDB-GENE-041212-87	3.69203	-1.16065	0.000857787	0.00442821	0.731337	0.23486	0.731337	0.23486	26	9	0.179756	0.055093	0.367836	0.113402
494039	NM_001008582	c3a.6	complement component c3a, duplicate 6	protein_coding	NP_001008582.4	ZDB-GENE-041212-2	-2.04258	11.0195	6.06952e-07	6.41709e-06	10.4152	11.445	10.4152	11.445	53737	141879	194.769	459.193	398.558	945.187
494044	NM_001008587	efemp2a	EGF containing fibulin-like extracellular matrix protein 2a	protein_coding	NP_001008587.1	ZDB-GENE-041212-8	-4.17452	2.05415	1.7559e-13	4.83732e-12	1.36416	2.92231	1.36416	2.92231	62	335	0.652875	3.19517	1.33598	6.57683
494045	NM_001008588	ift27	intraflagellar transport 27 homolog (Chlamydomonas)	protein_coding	NP_001008588.1	ZDB-GENE-041212-9	-2.30079	1.84236	1.11737e-05	9.08568e-05	1.64749	2.56338	1.64749	2.56338	84	250	2.117	5.66196	4.33205	11.6544
494054	NM_001008597,NM_001008597_dup1,NM_001008597_dup2	tm7sf2	transmembrane 7 superfamily member 2	protein_coding	NP_001008597.1	ZDB-GENE-041212-19	-2.09196	2.85766	9.83457e-06	8.0973e-05	2.49739	3.42272	2.49739	3.42272	183	495	2.28399	5.53523	4.67376	10.0522
494057	NM_001008600,XM_005172277,XM_021477518	fam113	family with sequence similarity 113	protein_coding	NP_001008600.1;XP_005172334.1;XP_021333193.1	ZDB-GENE-041212-23	-13.0325	1.04229	9.44114e-21	7.06633e-19	0.355361	2.22446	0.355361	2.22446	11	187	0.12756	2.09999	0.261028	4.32254
494070	NM_001008613	tnni1b	troponin I type 1b (skeletal, slow)	protein_coding	NP_001008613.1	ZDB-GENE-041212-37	-2.14224	0.861865	0.00075601	0.00398285	1.08217	1.76406	1.08217	1.76406	44	122	0.859245	2.16581	1.75828	4.45803
494074	NM_001008617,XM_005165714	ttc26	tetratricopeptide repeat domain 26	protein_coding	NP_001008617.1;XP_005165771.1	ZDB-GENE-041212-41	-4.8771	3.32327	1.42118e-20	1.01178e-18	2.12996	4.12772	2.12996	4.12772	133	839	1.02068	5.83657	2.08863	12.0138
494079	NM_001008622,NM_001008622_dup1,XM_021476855	iqcb1	IQ motif containing B1	protein_coding	NP_001008622.1	ZDB-GENE-041212-47	-2.62298	1.63428	1.10936e-06	1.11785e-05	1.41999	2.433	1.41999	2.433	66	224	0.470061	1.47394	0.961892	2.53478
494080	NM_001008623	tmprss2	transmembrane protease, serine 2	protein_coding	NP_001008623.1	ZDB-GENE-041212-48	2.93963	5.23529	5.62776e-13	1.43008e-11	5.83772	4.33007	5.83772	4.33007	2213	973	19.8185	7.77465	40.5549	16.0031
494082	NM_001008625,XM_005173351	ift80	intraflagellar transport 80 homolog (Chlamydomonas)	protein_coding	NP_001008625.1;XP_005173408.1	ZDB-GENE-041212-50	-3.19558	3.50696	9.20486e-13	2.27938e-11	2.67423	4.18649	2.67423	4.18649	212	876	1.42018	5.23758	2.90614	10.7809
494086	NM_001008629,XM_009291562,XM_021481399,XM_021481401,XM_021481402,XM_021481403	pih1d2	PIH1 domain containing 2	protein_coding	NP_001008629.1;XP_009289837.1;XP_021337074.1;XP_021337076.1;XP_021337077.1;XP_021337078.1	ZDB-GENE-041212-54	-4.84406	1.6086	1.1685e-13	3.28118e-12	1.01125	2.56817	1.01125	2.56817	40	251	0.555221	3.17626	1.13616	6.5379
494093	NM_001008636,XM_005162693	spice1	spindle and centriole associated protein 1	protein_coding	NP_001008636.1;XP_005162750.1	ZDB-GENE-041212-64	-3.04539	2.36683	7.00051e-10	1.19873e-08	1.81301	3.11454	1.81301	3.11454	99	390	0.662933	2.59718	1.35657	5.34595
494108	NM_001008651,NM_001008651_dup1	ptgr1	prostaglandin reductase 1	protein_coding	NP_001008651.1	ZDB-GENE-041212-80	-2.43558	3.1434	5.97272e-08	7.5924e-07	2.60968	3.74786	2.60968	3.74786	201	633	3.11744	8.79466	6.37926	18.1026
494109	NM_001008652	ch25h	cholesterol 25-hydroxylase	protein_coding	NP_001008652.1	ZDB-GENE-041212-81	-3.11151	0.799222	1.69115e-06	1.64098e-05	0.858001	1.82131	0.858001	1.82131	32	129	0.527371	1.91439	1.07917	3.94051
494112	NM_001008655,XM_005166689,XM_009303748,XM_021478244	cdk20	cyclin-dependent kinase 20	protein_coding	NP_001008655.1;XP_005166746.1;XP_009302023.1;XP_021333919.1	ZDB-GENE-041212-84	-2.16659	1.44203	0.000112823	0.0007302	1.41999	2.21228	1.41999	2.21228	66	185	0.814191	2.11237	1.66609	4.34803
494134	NM_001008733,NM_001008733_dup1,XM_021474253	arl6	ADP-ribosylation factor-like 6	protein_coding	NP_001008733.1	ZDB-GENE-041219-2	-3.34148	3.19714	4.53984e-13	1.17529e-11	2.37562	3.90746	2.37562	3.90746	165	713	1.35389	5.74569	2.49804	9.15266
494476	NM_001009916	tfr2	transferrin receptor 2	protein_coding	NP_001009916.1	ZDB-GENE-041220-3	-2.72537	6.01841	9.50666e-12	2.05161e-10	5.16031	6.58107	5.16031	6.58107	1369	4823	11.1927	35.2214	22.9038	72.4985
494481	NR_036645,NR_036645_dup1	rpph1	ribonuclease P RNA component H1	RNase_P_RNA	.	ZDB-GENE-041229-3	-2.03632	7.83094	7.62354e-07	7.90837e-06	7.2378	8.2589	7.2378	8.2589	5905	15543	360.316	846.966	737.318	1743.37
494490	NM_001030073,XM_005163494,XM_005163495	slc6a9	solute carrier family 6 (neurotransmitter transporter, glycine), member 9	protein_coding	NP_001025244.1;XP_005163551.1;XP_005163552.1	ZDB-GENE-050105-3	-3.32849	5.62238	7.76558e-16	2.90229e-14	4.56836	6.26017	4.56836	6.26017	895	3851	1.71928	6.39767	3.51819	13.1687
494495	NM_001009986,NM_001009986_dup1,XM_009297387,XM_017353826	ccdc191	coiled-coil domain containing 191	protein_coding	NP_001009986.1;XP_009295662.1;XP_017209315.1	ZDB-GENE-050102-4	-3.05756	0.545309	9.01951e-06	7.49452e-05	0.753235	1.63314	0.753235	1.63314	27	107	0.146264	0.518553	0.216729	0.596956
494572	NM_001011660,NM_001011660_dup1	guca1g	guanylate cyclase activator 1g	protein_coding	NP_001011660.1	ZDB-GENE-050120-1	2.52721	-0.103408	0.000949785	0.00484584	1.19847	0.59525	1.19847	0.59525	51	26	1.68725	0.743072	2.80799	1.52951
497076	NM_001012254,XM_021479610	xk	X-linked Kx blood group (McLeod syndrome)	protein_coding	NP_001012254.1;XP_021335285.1	ZDB-GENE-080908-1	-3.07567	-0.54738	0.000793692	0.00415629	0.383715	0.958207	0.383715	0.958207	12	48	0.078157	0.357586	0.159935	0.736043
497102	NM_001012260	xkr5	X-linked Kx blood group related 5	protein_coding	NP_001012260.1	ZDB-GENE-160113-27	-4.40201	-0.697736	9.86843e-05	0.000647167	0.266794	0.928735	0.266794	0.928735	8	46	0.077167	0.429752	0.157908	0.884587
497122	NM_001012261,XM_021467154	xgb	x globin	protein_coding	NP_001012261.2;XP_021322829.1	ZDB-GENE-050125-1	-3.63429	0.923967	3.86454e-08	5.04973e-07	0.837648	1.95158	0.837648	1.95158	31	146	0.517984	2.295	1.05996	4.72395
497149	NM_001077345,NM_001077345_dup1,XM_009295405	si:rp71-1p14.7	si:rp71-1p14.7	protein_coding	NP_001070813.3	ZDB-GENE-040724-203	-6.29889	1.8141	2.5577e-18	1.31908e-16	0.955672	2.79335	0.955672	2.79335	37	302	0.544565	4.07919	0.910782	4.27426
497173	XM_005170194	cx28.1	connexin 28.1	protein_coding	XP_005170251.1	ZDB-GENE-070320-1	-4.38165	1.77741	3.71068e-13	9.77047e-12	1.16619	2.69174	1.16619	2.69174	49	278	0.896807	4.60604	1.83515	9.48091
497283	NM_001012371,XM_005161350,XM_021468817	hif1al2	hypoxia-inducible factor 1, alpha subunit, like 2	protein_coding	NP_001012371.2;XP_005161407.1;XP_021324492.1	ZDB-GENE-050211-2	2.04987	3.26042	7.33896e-06	6.24265e-05	3.79161	2.86122	3.79161	2.86122	506	319	3.68648	2.09817	7.54369	4.31879
497317	NM_001202417	marveld1	MARVEL domain containing 1	protein_coding	NP_001189346.1	ZDB-GENE-050208-33	-2.38854	2.55473	4.48643e-07	4.88123e-06	2.1466	3.20028	2.1466	3.20028	135	417	1.90295	5.2829	3.89402	10.8741
497373	XM_017357234	pkd1l2a	polycystic kidney disease 1 like 2a	protein_coding	XP_017212723.2	ZDB-GENE-050208-89	2.69365	2.09338	4.72593e-08	6.08725e-07	2.8471	1.72172	2.8471	1.72172	244	117	0.487678	0.208734	0.997942	0.429651
497376	XM_009301982,XM_009301984,XM_021476680	kntc1	kinetochore associated 1, transcript variant X1	protein_coding	XP_009300257.2;XP_009300259.2;XP_021332355.1	ZDB-GENE-050208-92	-2.55516	4.99714	3.95467e-10	7.0053e-09	4.24232	5.54871	4.24232	5.54871	706	2332	1.85218	5.46506	3.79013	11.2491
497398	XM_009307031,XM_017358902,XM_017358903,XM_017358904,XM_017358905,XM_017358906,XM_021480699	ch1073-291c23.1	ch1073-291c23.1, transcript variant X7	protein_coding	XP_009305306.1;XP_017214391.1;XP_017214392.1;XP_017214393.1;XP_017214394.1;XP_017214395.1;XP_021336374.1	ZDB-GENE-050208-114	-2.56927	-0.188123	0.00170861	0.00807138	0.543046	1.12341	0.543046	1.12341	18	60	0.081847	0.247	0.167484	0.508416
497576	XM_002662461,XM_021471776,XM_021471777,XR_002457091,XR_223690	ttc22	tetratricopeptide repeat domain 22, transcript variant X2	protein_coding	XP_021327451.1;XP_021327452.1	ZDB-GENE-050208-292	2.75807	-0.312663	0.000899245	0.00462038	1.09937	0.498267	1.09937	0.498267	45	21	0.289241	0.10318	0.591879	0.212383
497580	XM_021471309,XM_683442	si:ch211-106h11.3	si:ch211-106h11.3, transcript variant X2	protein_coding	XP_021326984.1	ZDB-GENE-050208-296	2.12487	-0.625819	0.020365	0.0647724	0.878072	0.478063	0.878072	0.478063	33	20	0.141089	0.076521	0.288714	0.157509
497629	NM_001143918,NM_001143918_dup1	kitb	v-kit Hardy-Zuckerman 4 feline sarcoma viral oncogene homolog b	protein_coding	NP_001137390.1	ZDB-GENE-050916-2	-3.53111	-0.643444	0.000429203	0.00238893	0.326439	0.928735	0.326439	0.928735	10	46	0.060609	0.256347	0.124024	0.527657
497637	NM_001012377,XM_009298510,XM_021480063,XM_021480077	xirp1	xin actin binding repeat containing 1	protein_coding	NP_001012377.1;XP_009296785.1;XP_021335738.1;XP_021335752.1	ZDB-GENE-050221-2	3.01277	4.2341	9.13984e-13	2.26542e-11	4.86964	3.37434	4.86964	3.37434	1112	477	3.19469	0.998445	6.53734	2.05516
497642	NM_001012382,XM_005167695,XM_009304735,XM_021478646,XM_021478647	fgf14	fibroblast growth factor 14	protein_coding	NP_001012382.1;XP_005167752.1;XP_009303010.1;XP_021334321.1;XP_021334322.1	ZDB-GENE-060506-1	-2.4012	0.297047	0.00084764	0.00438813	0.753235	1.40603	0.753235	1.40603	27	84	0.112844	0.43732	0.230914	0.900163
503535	NM_001012499,XM_005166267,XM_009302697	fam65c	family with sequence similarity 65, member C	protein_coding	NP_001012517.1;XP_005166324.1;XP_009300972.1	ZDB-GENE-050220-13	-3.35242	2.45709	1.83609e-11	3.82942e-10	1.80255	3.22474	1.80255	3.22474	98	425	0.519981	2.05041	1.06404	4.22049
503564	NM_001012616	drd4a	dopamine receptor D4a	protein_coding	NP_001012634.2	ZDB-GENE-070112-996	-7.55755	-0.975783	5.56613e-06	4.83031e-05	0.139556	0.836526	0.139556	0.836526	4	40	0.023926	0.240176	0.048961	0.49437
503572	NM_001012657,NM_001012657_dup1	pcdh1gc6	protocadherin 1 gamma c 6	protein_coding	NP_001012675.2	ZDB-GENE-041118-17	2.76277	0.401079	4.69346e-05	0.000333235	1.53822	0.75491	1.53822	0.75491	75	35	0.323445	0.133144	0.661869	0.241949
503596	NM_001013284	mif4gdb	MIF4G domain containing b	protein_coding	NP_001013302.1	ZDB-GENE-050227-7	-2.09405	3.50322	3.13669e-06	2.87756e-05	3.05091	4.02353	3.05091	4.02353	287	777	3.9593	9.59666	8.10195	19.7534
503711	NM_001013305,NM_001312892,XM_021468054	ccdc106b	coiled-coil domain containing 106b	protein_coding	NP_001013323.2;NP_001299821.1;XP_021323729.1	ZDB-GENE-050306-6	-5.0246	0.0969766	7.7493e-08	9.67702e-07	0.411522	1.41668	0.411522	1.41668	13	85	0.1492	0.961217	0.305309	1.97854
503712	XM_017355501	zgc:113135	zgc:113135	protein_coding	XP_017210990.1	ZDB-GENE-050306-7	-6.32711	-0.461319	6.09387e-07	6.43763e-06	0.236021	1.09716	0.236021	1.09716	7	58	0.08308	0.6097	0.170008	1.25499
503735	NM_001013313,NM_001013313_dup1,XM_009299281,XM_009299282,XM_009299283,XM_021470513	eps8l1	eps8-like1	protein_coding	NP_001013331.1	ZDB-GENE-050306-14	-2.16677	0.935034	0.000489399	0.002688	1.11637	1.82131	1.11637	1.82131	46	129	0.409626	1.03482	0.431946	1.10982
503742	NM_001013320	tmem182a	transmembrane protein 182a	protein_coding	NP_001013338.1	ZDB-GENE-050306-22	8.82757	-0.959576	3.7089e-07	4.08962e-06	0.917393	0.135165	0.917393	0.135165	35	5	0.368168	0.040581	0.753386	0.083531
503755	NM_001013333,XM_005171742	zgc:110796	zgc:110796	protein_coding	NP_001013351.1;XP_005171799.1	ZDB-GENE-050306-36	-2.56738	-0.433738	0.00366341	0.015548	0.465579	0.987088	0.465579	0.987088	15	50	0.354549	0.947587	0.725517	1.95048
503757	NM_001013335,NM_001013335_dup1	zgc:110789	zgc:110789	protein_coding	NP_001013353.1	ZDB-GENE-050306-38	2.40347	2.03676	1.49977e-06	1.47163e-05	2.75785	1.76406	2.75785	1.76406	227	122	1.8328	0.878562	3.75049	1.8084
503768	NM_001013346,NM_001328591	znf971	zinc finger protein 971	protein_coding	NP_001013364.2;NP_001315520.1	ZDB-GENE-050306-52	-2.2283	1.82735	2.24107e-05	0.000170688	1.65913	2.5392	1.65913	2.5392	85	245	0.982295	2.53224	2.01008	5.21228
503870	XM_021477361	rbpjl	recombination signal binding protein for immunoglobulin kappa J region-like	protein_coding	XP_021333036.1	ZDB-GENE-050307-4	2.03008	3.73014	5.21186e-06	4.54546e-05	4.22871	3.28413	4.22871	3.28413	699	445	8.7201	4.94942	17.844	10.1877
503942	XM_009296417	im:7148385	im:7148385	protein_coding	XP_009294692.1	ZDB-GENE-050309-72	3.32796	-1.12679	0.00188854	0.00879139	0.731337	0.258743	0.731337	0.258743	26	10	0.31338	0.101145	0.641274	0.208193
504040	NM_001109698	ak7b	adenylate kinase 7b	protein_coding	NP_001103168.2	ZDB-GENE-050309-170	-4.8266	3.58441	4.0448e-21	3.17275e-19	2.3471	4.37447	2.3471	4.37447	161	1005	1.22101	6.82938	2.49858	14.0574
541314	NM_001131052	ghrhra	growth hormone releasing hormone receptor a	protein_coding	NP_001124524.1	ZDB-GENE-050315-2	-10.9239	-0.245464	3.31705e-10	5.92792e-09	0.172433	1.27163	0.172433	1.27163	5	72	0.048969	0.691054	0.100205	1.42244
541322	NM_001013450,XM_021476863	zgc:113054	zgc:113054	protein_coding	NP_001013468.1;XP_021332538.1	ZDB-GENE-050320-9	2.14058	4.0709	6.86617e-07	7.18684e-06	4.57759	3.54672	4.57759	3.54672	901	544	7.5317	4.10506	15.4122	8.44971
541335	XM_017354150	zgc:114046	zgc:114046	protein_coding	XP_017209639.1	ZDB-GENE-050320-24	-2.4478	4.11768	6.55512e-09	9.73568e-08	3.46331	4.67551	3.46331	4.67551	395	1250	3.5698	10.104	7.30492	20.7977
541341	NM_001013468,XM_017356854	terb2	telomere repeat binding bouquet formation protein 2	protein_coding	NP_001013486.1;XP_017212343.1	ZDB-GENE-050320-30	-4.13226	0.926291	1.61399e-09	2.61018e-08	0.774806	1.98059	0.774806	1.98059	28	150	0.449164	2.21183	0.919129	4.55276
541343	NM_001013470,NM_001013470_dup1,NM_001013470_dup2,XM_009300121	meig1	meiosis/spermiogenesis associated 1	protein_coding	NP_001013488.1;XP_009298396.1	ZDB-GENE-050320-33	-3.56929	0.948218	4.1944e-08	5.45626e-07	0.858001	1.96616	0.858001	1.96616	32	148	1.35702	5.52897	2.77689	11.3806
541350	NM_001013477	zgc:110216	zgc:110216	protein_coding	NP_001013495.2	ZDB-GENE-050320-42	-3.29016	3.69277	1.28914e-13	3.59684e-12	2.80578	4.3731	2.80578	4.3731	236	1004	5.00276	19.0537	10.2372	39.2195
541382	NM_001013509,NM_001013509_dup1	shisa9a	shisa family member 9a	protein_coding	NP_001013527.1	ZDB-GENE-050320-78	-4.82031	-2.27698	0.0419754	0.115686	0.0714646	0.328109	0.0714646	0.328109	2	13	0.019154	0.111359	0.039196	0.229217
541383	NM_001013510,XM_005164945	ms4a17a.9	membrane-spanning 4-domains, subfamily A, member 17A.9	protein_coding	NP_001013528.1;XP_005165002.1	ZDB-GENE-050320-79	-2.00537	1.43003	0.000542985	0.00295202	1.46048	2.17511	1.46048	2.17511	69	179	1.15616	2.70566	2.36585	5.56924
541397	NM_001013524,NM_001013524_dup1,NM_001013524_dup2,XM_021479171,XM_021479172	cnih2	cornichon family AMPA receptor auxiliary protein 2	protein_coding	NP_001013542.1;XP_021334846.1;XP_021334847.1	ZDB-GENE-050320-96	-3.65552	-1.49092	0.00644454	0.0251027	0.172433	0.557235	0.172433	0.557235	5	24	0.033307	0.192461	0.030556	0.269803
541399	NM_001013526	c6ast3	six-cysteine containing astacin protease 3	protein_coding	NP_001013544.1	ZDB-GENE-050320-99	2.88482	7.44145	3.53568e-13	9.35669e-12	8.01753	6.49947	8.01753	6.49947	10166	4555	209.057	83.6355	427.796	172.152
541407	NM_001013534	wdcp	WD repeat and coiled coil containing	protein_coding	NP_001013552.1	ZDB-GENE-050320-107	-2.03713	2.02618	0.000111148	0.00072132	1.86422	2.67409	1.86422	2.67409	104	274	0.732802	1.73384	1.49954	3.56887
541414	NM_001013541,NM_001013541_dup1	xrcc3	X-ray repair complementing defective repair in Chinese hamster cells 3	protein_coding	NP_001013559.1	ZDB-GENE-050320-116	-2.0339	1.1745	0.000771462	0.00405203	1.2912	1.98059	1.2912	1.98059	57	150	0.763765	1.78997	1.5629	3.54096
541424	NM_001013551,XM_009305811	zgc:113223	zgc:113223	protein_coding	NP_001013569.1;XP_009304086.1	ZDB-GENE-050320-127	-2.96726	0.461613	2.29327e-05	0.000174099	0.731337	1.56772	0.731337	1.56772	26	100	0.315953	1.37831	0.646539	2.83707
541427	NM_001013553,XM_005173085,XM_005173086	bscl2l	Bernardinelli-Seip congenital lipodystrophy 2, like	protein_coding	NP_001013571.1;XP_005173142.1;XP_005173143.1	ZDB-GENE-050320-130	2.57991	0.588829	6.62922e-05	0.000452289	1.64749	0.867922	1.64749	0.867922	84	42	0.729541	0.320319	1.49287	0.659334
541435	NM_001080656,NM_001080656_dup1	acss1	acyl-CoA synthetase short-chain family member 1	protein_coding	NP_001074125.3	ZDB-GENE-050320-139	-2.64589	6.63725	2.69648e-11	5.50195e-10	5.79613	7.18369	5.79613	7.18369	2149	7350	12.284	37.5252	25.1369	77.2405
541474	NM_001014814	cntn1b	contactin 1b	protein_coding	NP_001014814.1	ZDB-GENE-041210-236	-2.16788	-0.511825	0.0207928	0.0659026	0.491866	0.91377	0.491866	0.91377	16	45	0.059115	0.157668	0.120968	0.324538
541495	NM_001326378,XM_005163498,XM_009298618	ccdc24	coiled-coil domain containing 24	protein_coding	NP_001313307.1;XP_005163555.1;XP_009296893.1	ZDB-GENE-050327-18	-5.42582	1.243	2.69731e-13	7.21827e-12	0.774806	2.28386	0.774806	2.28386	28	197	0.268986	1.80509	0.55043	3.71553
541498	XM_017354851,XM_017354852,XM_021474766	zgc:113265	zgc:113265, transcript variant X2	protein_coding	XP_017210340.1;XP_017210341.1;XP_021330441.1	ZDB-GENE-050327-21	-2.39712	3.12721	1.05029e-07	1.28222e-06	2.60968	3.72661	2.60968	3.72661	201	623	0.890532	2.18875	1.82231	4.50525
541514	NM_001014327,XM_005172669,XM_005172670,XM_017357965	hhla2a.1	HERV-H LTR-associating 2a, tandem duplicate 1	protein_coding	NP_001014349.1;XP_005172726.1;XP_005172727.1;XP_017213454.1	ZDB-GENE-050327-45	-2.92757	2.7236	4.40266e-10	7.74129e-09	2.11313	3.42536	2.11313	3.42536	131	496	1.59399	5.06721	3.26179	10.4302
541527	NM_001014340,NM_001014340_dup1	ocstamp	osteoclast stimulatory transmembrane protein	protein_coding	NP_001014362.1	ZDB-GENE-050327-65	-13.0972	0.917573	1.2919e-19	7.94519e-18	0.326439	2.12402	0.326439	2.12402	10	171	0.106687	1.74671	0.218314	1.26052
541535	NM_001014349,XM_005171289	golim4b	golgi integral membrane protein 4b	protein_coding	NP_001014371.2;XP_005171346.1	ZDB-GENE-050327-74	2.06898	2.01324	6.0079e-05	0.000414858	2.67996	1.85304	2.67996	1.85304	213	133	1.58538	0.886587	3.24417	1.82492
541538	NM_001014352	zgc:110540	zgc:110540	protein_coding	NP_001014374.1	ZDB-GENE-050327-77	-2.23419	2.89867	1.33455e-06	1.32138e-05	2.4778	3.48732	2.4778	3.48732	180	520	2.17004	5.62671	4.44058	11.5818
541543	NM_001014357,XM_005168529,XM_021471064,XM_021471065,XR_001797704,XR_002456837	zgc:112970	zgc:112970	protein_coding	NP_001014379.1;XP_005168586.1;XP_021326739.1;XP_021326740.1	ZDB-GENE-050327-83	3.22033	0.246665	9.98688e-06	8.2098e-05	1.47373	0.632288	1.47373	0.632288	70	28	0.474674	0.159453	0.971333	0.328213
544654	NM_001014818	phox2bb	paired-like homeobox 2bb	protein_coding	NP_001014818.1	ZDB-GENE-050407-3	4.13957	0.244399	9.2753e-08	1.14301e-06	1.52555	0.537846	1.52555	0.537846	74	23	0.641494	0.175573	1.3127	0.361394
544658	NM_001014822,XM_005166039,XM_005166040	sema3fa	sema domain, immunoglobulin domain (Ig), short basic domain, secreted, (semaphorin) 3Fa	protein_coding	NP_001014822.1;XP_005166096.1;XP_005166097.1	ZDB-GENE-050513-1	3.31953	0.510363	1.13512e-06	1.1403e-05	1.65913	0.720926	1.65913	0.720926	85	33	0.369598	0.129824	0.756312	0.267225
548344	NM_001017548,XM_005173170,XM_005173171	nek12	NIMA-related kinase 12	protein_coding	NP_001017548.1;XP_005173227.1;XP_005173228.1	ZDB-GENE-050410-11	-11.5525	2.58487	6.59099e-33	2.65657e-30	0.955672	3.57077	0.955672	3.57077	37	554	0.194454	2.69926	0.397914	5.55606
548602	NM_001015062	myoc	myocilin	protein_coding	NP_001015062.1	ZDB-GENE-050425-2	6.37505	1.46903	1.00801e-17	4.82168e-16	2.52947	0.804431	2.52947	0.804431	188	38	1.39897	0.24913	2.86273	0.5128
548606	NM_001015065,NM_001015065_dup1,NM_001015065_dup2,XM_009298003,XM_009298005,XM_009298006,XM_021470486,XM_021470487	erc1a	ELKS/RAB6-interacting/CAST family member 1a	protein_coding	NP_001015065.1	ZDB-GENE-091214-5	-5.48652	-1.3371	0.000488104	0.00268201	0.139556	0.650456	0.139556	0.650456	4	29	0.023345	0.159684	0.0161	0.107654
548607	NM_001015066,NM_001015066_dup1,XM_005173645,XM_005173647,XM_021467651	b3gat1a	beta-1,3-glucuronyltransferase 1 (glucuronosyltransferase P) a	protein_coding	NP_001015066.1;XP_005173702.1;XP_005173704.1;XP_021323326.1	ZDB-GENE-050419-21	-3.16337	1.78912	4.94224e-09	7.51055e-08	1.39235	2.61979	1.39235	2.61979	64	262	0.328011	1.54679	0.186616	2.8173
550128	NM_001017556,NM_001017556_dup1,NM_001017556_dup2,XM_005166184,XM_005166185,XM_005166187,XM_009302349,XM_021476869	rhbdl3	rhomboid, veinlet-like 3 (Drosophila)	protein_coding	NP_001017556.1	ZDB-GENE-050417-2	-2.2275	-0.328132	0.0101916	0.0367325	0.543046	1.0154	0.543046	1.0154	18	52	0.148462	0.362418	0.133153	0.407843
550134	NM_001013272,NM_001013272_dup1	ubb	ubiquitin B	protein_coding	NP_001013290.2	ZDB-GENE-050411-10	2.05981	7.90399	5.00786e-07	5.40144e-06	8.33738	7.29957	8.33738	7.29957	12699	7969	117.969	66.1015	241.402	136.061
550161	XM_002666009	ecscr	endothelial cell surface expressed chemotaxis and apoptosis regulator	protein_coding	XP_002666055.1	ZDB-GENE-050411-37	2.37004	1.50572	1.25559e-05	0.000100906	2.31065	1.41668	2.31065	1.41668	156	85	1.90461	0.927762	3.89744	1.90967
550228	NM_001017566,XM_005160170	golga7ba	golgin A7 family, member Ba	protein_coding	NP_001017566.1;XP_005160227.1	ZDB-GENE-050417-14	-10.3736	2.19405	6.5756e-28	1.29529e-25	0.837648	3.20028	0.837648	3.20028	31	417	0.156292	2.01942	0.319822	4.15671
550229	NM_001017567,NM_001017567_dup1	sncga	synuclein, gamma a	protein_coding	NP_001017567.1	ZDB-GENE-050417-18	5.11245	-0.669957	5.15833e-06	4.50327e-05	1.01125	0.258743	1.01125	0.258743	40	10	0.581349	0.123885	1.18962	0.255002
550236	NM_001017574,XM_005167415,XM_005167416	cdca7a	cell division cycle associated 7a	protein_coding	NP_001017574.1;XP_005167472.1;XP_005167473.1	ZDB-GENE-050417-29	-2.42219	4.80095	4.14237e-09	6.35769e-08	4.10857	5.33506	4.10857	5.33506	640	2004	7.19668	19.8735	14.7266	40.907
550249	NM_001017587,NM_001136492	tnni2b.1	troponin I type 2b (skeletal, fast), tandem duplicate 1	protein_coding	NP_001017587.1;NP_001129964.1	ZDB-GENE-050417-49	-3.80694	-1.44952	0.00644454	0.0251027	0.172433	0.576368	0.172433	0.576368	5	25	0.084216	0.396306	0.172332	0.815742
550258	NM_001017595,XM_005167034	si:dkey-23c22.2	si:dkey-23c22.2	protein_coding	NP_001017595.1;XP_005167091.1	ZDB-GENE-081105-11	-2.21012	1.81927	2.83221e-05	0.000210889	1.65913	2.52942	1.65913	2.52942	85	243	1.24304	3.17807	2.54364	6.54163
550260	NM_001017597,NM_001017597_dup1,NM_001017597_dup2,XM_009297390	zgc:112408	zgc:112408	protein_coding	NP_001017597.1;XP_009295665.1	ZDB-GENE-050417-63	-5.09352	-0.112361	5.50289e-07	5.8845e-06	0.355361	1.28332	0.355361	1.28332	11	73	0.164559	0.975815	0.336739	2.00859
550265	XM_009306304	zgc:110286	zgc:110286	protein_coding	XP_009304579.3	ZDB-GENE-050417-68	5.83853	0.9252	1.4453e-13	4.01969e-12	2.07885	0.632288	2.07885	0.632288	127	28	2.05439	0.40222	4.20393	0.827916
550270	NM_001017607	camk4	calcium/calmodulin-dependent protein kinase IV	protein_coding	NP_001017607.1	ZDB-GENE-050417-76	2.44447	0.0159803	0.00102398	0.00518399	1.26095	0.650456	1.26095	0.650456	55	29	0.435123	0.201821	0.890397	0.415422
550284	NM_001017621	wdr92	WD repeat domain 92	protein_coding	NP_001017621.1	ZDB-GENE-050417-93	-2.60508	2.88625	1.31818e-08	1.84778e-07	2.33989	3.53455	2.33989	3.53455	160	539	1.81123	5.46673	3.70634	11.2525
550332	NM_001017639	dctd	dCMP deaminase	protein_coding	NP_001017639.1	ZDB-GENE-050417-116	-2.00987	1.45248	0.000521271	0.00284872	1.47373	2.19382	1.47373	2.19382	70	182	0.916644	2.12028	1.87574	4.36431
550357	NM_001017664,NM_001017664_dup1,NM_001017664_dup2,XM_021470164,XM_021470165,XM_021470166	cremb	cAMP responsive element modulator b	protein_coding	NP_001017664.1;XP_021325839.1;XP_021325840.1;XP_021325841.1	ZDB-GENE-050417-150	-5.33684	3.44204	7.02374e-23	7.24468e-21	2.13831	4.2608	2.13831	4.2608	134	925	1.50424	9.57234	1.80688	12.3736
550359	NM_001017666,NM_001017666_dup1	morn3	MORN repeat containing 3	protein_coding	NP_001017666.1	ZDB-GENE-050417-152	-4.01373	0.358549	3.55676e-07	3.94211e-06	0.567971	1.55813	0.567971	1.55813	19	99	0.314493	1.51691	0.483098	2.34892
550368	NM_001017673,NM_001017673_dup1,XM_009302157,XM_009302158	zgc:112023	zgc:112023	protein_coding	NP_001017673.1	ZDB-GENE-050417-162	2.59496	3.09881	5.65754e-09	8.51361e-08	3.73771	2.5245	3.73771	2.5245	486	242	4.34719	1.9369	3.0171	3.71267
550371	NM_001017676,XM_009298923	capsla	calcyphosine-like a	protein_coding	NP_001017676.1;XP_009297198.1	ZDB-GENE-030131-7291	-11.2342	2.0494	6.11983e-28	1.21465e-25	0.731337	3.07809	0.731337	3.07809	26	379	0.496293	7.02382	1.01557	14.4576
550378	NM_001017683,NM_001017683_dup1	rab42b	RAB42, member RAS oncogene family	protein_coding	NP_001017683.2	ZDB-GENE-050417-172	-5.86307	-1.26401	0.000200837	0.0012194	0.139556	0.686121	0.139556	0.686121	4	31	0.055378	0.477123	0.11332	0.982094
550402	NM_001017707	arf4b	ADP-ribosylation factor 4b	protein_coding	NP_001017707.1	ZDB-GENE-050417-205	2.57003	3.24636	5.69296e-09	8.56199e-08	3.87137	2.65622	3.87137	2.65622	537	270	11.3891	5.11896	23.3056	10.5367
550419	NM_001017724,NM_001017724_dup1	zgc:112160	zgc:112160	protein_coding	NP_001017724.1	ZDB-GENE-050417-229	3.02412	9.02126	2.68131e-14	8.11173e-13	9.61091	8.01812	9.61091	8.01812	30756	13146	361.662	138.03	740.073	284.116
550423	NM_001017728,XR_002459736	f3b	coagulation factor IIIb	protein_coding	NP_001017728.2	ZDB-GENE-050417-234	-3.48311	4.02173	3.46023e-15	1.18503e-13	3.03759	4.70731	3.03759	4.70731	284	1279	3.2325	12.3192	6.6147	25.3575
550429	XM_017351505	steap4	STEAP family member 4	protein_coding	XP_017206994.1	ZDB-GENE-070424-244	-3.44213	9.65571	2.656e-17	1.19767e-15	8.50828	10.2888	8.50828	10.2888	14301	63630	66.4766	264.125	136.032	543.666
550431	NM_001017736,XM_017358226,XM_017358227	cldn19	claudin 19	protein_coding	NP_001017736.1;XP_017213715.1;XP_017213716.1	ZDB-GENE-050417-242	3.21202	-0.531931	0.000218753	0.00131327	1.01125	0.394292	1.01125	0.394292	40	16	0.15334	0.054907	0.313782	0.113018
550433	NM_001017738	cryba1l1	crystallin, beta A1, like 1	protein_coding	NP_001017738.1	ZDB-GENE-050417-249	-2.12137	-0.232669	0.0105789	0.037837	0.592472	1.05686	0.592472	1.05686	20	55	0.41392	1.01333	0.84701	2.08581
550434	NM_001017739	mad2l1	MAD2 mitotic arrest deficient-like 1 (yeast)	protein_coding	NP_001017739.1	ZDB-GENE-030515-3	-6.29323	3.09031	9.32474e-25	1.27239e-22	1.7271	3.95939	1.7271	3.95939	91	741	1.95095	14.3159	3.99226	29.4674
550449	NM_001017753,XM_005159984,XM_009292651,XM_021474745,XM_021474750	asb5b	ankyrin repeat and SOCS box containing 5b	protein_coding	NP_001017753.1;XP_005160041.1;XP_009290926.1;XP_021330420.1;XP_021330425.1	ZDB-GENE-050417-271	-2.61276	-0.950391	0.0155637	0.0518441	0.326439	0.738018	0.326439	0.738018	10	34	0.109633	0.368296	0.224344	0.758088
550450	NM_001017754	agbl4	ATP/GTP binding protein-like 4	protein_coding	NP_001017754.1	ZDB-GENE-081104-437	-4.34727	0.29622	1.62854e-07	1.93059e-06	0.517683	1.52896	0.517683	1.52896	17	96	0.304238	1.57199	0.622566	3.23574
550471	NM_001017774	cfap161	cilia and flagella associated protein 161	protein_coding	NP_001017774.1	ZDB-GENE-050417-296	-7.02958	2.31753	6.94106e-23	7.1877e-21	1.14977	3.26067	1.14977	3.26067	48	437	0.740195	6.04504	1.51467	12.4429
550473	NM_001017776	capslb	calcyphosine-like b	protein_coding	NP_001017776.2	ZDB-GENE-050417-298	-5.15969	1.23233	8.34605e-13	2.08048e-11	0.796059	2.2663	0.796059	2.2663	29	194	0.490605	3.01375	1.00393	6.2034
550497	NM_001017799	zgc:110333	zgc:110333	protein_coding	NP_001017799.1	ZDB-GENE-050417-331	-3.35267	-1.57765	0.0143062	0.0483498	0.172433	0.518192	0.172433	0.518192	5	22	0.045334	0.199073	0.092768	0.409764
550503	NM_001017805,NM_001017805_dup1,NM_001328510,NM_001328510_dup1	vsig8a	V-set and immunoglobulin domain containing 8a	protein_coding	NP_001017805.2;NP_001315439.1	ZDB-GENE-050417-338	2.55102	1.52849	2.19368e-06	2.07256e-05	2.35429	1.38448	2.35429	1.38448	162	82	1.04999	0.472319	2.14861	0.972205
550510	NM_001017812,XM_021467159	efcab11	EF-hand calcium binding domain 11	protein_coding	NP_001017812.1;XP_021322834.1	ZDB-GENE-050417-348	-3.46739	1.45417	2.76061e-09	4.32576e-08	1.13317	2.36312	1.13317	2.36312	47	211	0.651425	2.66071	1.33302	5.47671
550512	NM_001017814,XM_005166841,XM_017357327	spata6	spermatogenesis associated 6	protein_coding	NP_001017814.1;XP_005166898.1;XP_017212816.1	ZDB-GENE-050417-351	-2.304	2.09119	4.4718e-06	3.958e-05	1.8234	2.7769	1.8234	2.7769	100	298	0.740366	1.91252	1.51502	3.93666
550518	NM_001017820,XM_009292236,XM_021466686	twist1b	twist family bHLH transcription factor 1b	protein_coding	NP_001017820.1;XP_009290511.1;XP_021322361.1	ZDB-GENE-050417-357	-2.31195	-0.450234	0.00971496	0.0353552	0.491866	0.958207	0.491866	0.958207	16	48	0.150208	0.513998	0.307373	1.05799
550519	NM_001017821	rgs5b	regulator of G protein signaling 5b	protein_coding	NP_001017821.1	ZDB-GENE-050417-359	-3.76928	3.48033	8.00032e-16	2.98151e-14	2.49739	4.21118	2.49739	4.21118	183	892	3.30838	14.4291	6.76998	29.7004
550534	NM_001017836	zgc:110183	zgc:110183	protein_coding	NP_001017836.1	ZDB-GENE-050417-380	-2.08947	1.12446	0.000516984	0.00282589	1.24558	1.95158	1.24558	1.95158	54	146	1.10016	2.67511	2.25128	5.50636
550540	NM_001017842,XM_009294718	henmt1	HEN1 methyltransferase homolog 1 (Arabidopsis)	protein_coding	NP_001017842.1;XP_009292993.1	ZDB-GENE-050417-387	-4.16038	0.469104	7.62103e-08	9.53502e-07	0.592472	1.64224	0.592472	1.64224	20	108	0.188553	1.18604	0.385837	2.44131
550542	NM_001017844,NM_001017844_dup1	chmp4c	charged multivesicular body protein 4C	protein_coding	NP_001017844.1	ZDB-GENE-050417-389	2.27074	1.5608	2.69701e-05	0.000201783	2.33989	1.47901	2.33989	1.47901	160	91	2.68018	1.3569	5.48448	2.79299
550548	NM_001017850	stmn1b	stathmin 1b	protein_coding	NP_001017850.1	ZDB-GENE-050417-397	-3.50768	3.86934	4.38829e-15	1.47965e-13	2.89713	4.56251	2.89713	4.56251	254	1152	2.84017	11.5428	5.81189	23.7594
550562	NM_001017864,XM_017357328	spinb	spindlin b	protein_coding	NP_001017864.1;XP_017212817.1	ZDB-GENE-050417-414	-2.05662	-0.403834	0.0210435	0.0665435	0.543046	0.958207	0.543046	0.958207	18	48	0.254509	0.607467	0.520804	1.25039
550567	NM_001017869,NM_001017869_dup1	shisa4	shisa family member 4	protein_coding	NP_001017869.1	ZDB-GENE-050417-419	-2.31808	1.14599	7.58327e-05	0.000511783	1.19847	2.00197	1.19847	2.00197	51	153	0.555528	1.4931	0.722234	0.207826
550573	NM_001017875,XM_021480107	c1qtnf1	C1q and TNF related 1	protein_coding	NP_001017875.1;XP_021335782.1	ZDB-GENE-050417-427	2.48913	0.960336	2.89685e-05	0.000215243	1.90392	1.07042	1.90392	1.07042	108	56	0.826514	0.349293	1.69131	0.718973
550574	NM_001017876,NM_001017876_dup1,NM_001017876_dup2	fsip1	fibrous sheath interacting protein 1	other	.	ZDB-GENE-050417-428	-3.28587	0.622294	1.74099e-06	1.67939e-05	0.753235	1.70444	0.753235	1.70444	27	115	1.27779	4.99594	0.697873	1.6842
550583	NM_001017884	ift22	intraflagellar transport 22 homolog (Chlamydomonas)	protein_coding	NP_001017884.1	ZDB-GENE-050417-439	-2.68493	1.50028	1.17995e-06	1.18171e-05	1.32083	2.32968	1.32083	2.32968	59	205	1.1627	3.64488	2.37926	7.5025
550593	NM_001017894	zgc:113293	zgc:113293	protein_coding	NP_001017894.2	ZDB-GENE-050417-453	-3.28005	-1.18084	0.00401524	0.0168124	0.236021	0.668399	0.236021	0.668399	7	30	0.072896	0.31644	0.149168	0.65135
550629	NM_001017432,XM_009294043	tekt2	tektin 2 (testicular)	protein_coding	NP_001017432.3;XP_009292318.1	ZDB-GENE-040113-1	-3.07834	-0.341311	0.00052461	0.00286458	0.438804	1.07042	0.438804	1.07042	14	56	0.164756	0.597536	0.337141	1.22995
552925	NM_001020495,NM_001020495_dup1	zgc:113274	zgc:113274	protein_coding	NP_001018331.2	ZDB-GENE-050508-2	-5.4726	-1.06099	9.82733e-05	0.000645441	0.172433	0.771607	0.172433	0.771607	5	36	0.048352	0.325975	0.098942	0.670976
552940	NM_001080198	cavin4a	caveolae associated protein 4a	protein_coding	NP_001073667.1	ZDB-GENE-050506-21	5.4414	-0.349231	2.4886e-07	2.84338e-06	1.19847	0.305356	1.19847	0.305356	51	12	0.729391	0.154114	1.49256	0.317223
552960	NM_001020500	cybrd1	cytochrome b reductase 1	protein_coding	NP_001018336.1	ZDB-GENE-050522-365	-3.20656	1.71266	4.24099e-09	6.50145e-08	1.33542	2.55858	1.33542	2.55858	60	249	1.23435	4.59922	2.52586	9.46688
552978	NM_001162502,XM_005171381	ncapd2	non-SMC condensin I complex, subunit D2	protein_coding	NP_001155974.2;XP_005171438.1	ZDB-GENE-050506-59	-2.59785	4.71144	2.91047e-10	5.24425e-09	3.95642	5.27558	3.95642	5.27558	572	1921	2.4286	7.28692	4.96966	14.9991
553062	XM_005170798,XM_005170799	si:ch73-70c5.1	si:ch73-70c5.1, transcript variant X2	protein_coding	XP_005170855.1;XP_005170856.1	ZDB-GENE-050506-143	-2.42035	-0.583625	0.00764597	0.0289936	0.438804	0.898649	0.438804	0.898649	14	44	0.113574	0.359606	0.232408	0.740201
553130	XM_017355318	sema3c	sema domain, immunoglobulin domain (Ig), short basic domain, secreted, (semaphorin) 3C	protein_coding	XP_017210807.2	ZDB-GENE-050513-5	3.43968	2.85928	3.93719e-13	1.03357e-11	3.61153	2.09114	3.61153	2.09114	442	166	1.42664	0.478349	2.91934	0.984617
553132	NM_001020503	syce2	synaptonemal complex central element protein 2	protein_coding	NP_001018339.1	ZDB-GENE-050512-1	-5.98098	4.46409	1.85906e-28	3.83508e-26	2.86732	5.27338	2.86732	5.27338	248	1918	3.35235	23.1842	6.85994	47.7216
553169	NM_001020513	gstp2	glutathione S-transferase pi 2	protein_coding	NP_001018349.1	ZDB-GENE-050601-1	4.46717	4.08137	5.65672e-21	4.37169e-19	4.84053	2.84554	4.84053	2.84554	1089	315	28.4725	7.33838	58.2637	15.1051
553189	NM_001018140,NM_001328167,XM_005158845,XM_009293199,XM_009293200,XM_021467161,XM_021467162,XM_021467163,XM_021467164	dnmt3ab	DNA (cytosine-5-)-methyltransferase 3 alpha b	protein_coding	NP_001018150.1;NP_001315096.1;XP_005158902.1;XP_009291474.1;XP_009291475.1;XP_021322836.1;XP_021322837.1;XP_021322838.1;XP_021322839.1	ZDB-GENE-050314-3	2.01974	3.5055	7.56849e-06	6.40876e-05	4.01424	3.08812	4.01424	3.08812	597	382	2.18127	2.0914	4.46356	4.30486
553213	XM_009297635,XM_021470400,XM_021473813,XM_021473814,XM_021473815,XM_021474561,XM_690640	ift140	intraflagellar transport 140 homolog (Chlamydomonas), transcript variant X2	protein_coding	XP_009295910.1;XP_021326075.1;XP_695732.4	ZDB-GENE-040724-165	-2.29854	3.17461	3.28711e-07	3.66849e-06	2.68566	3.75418	2.68566	3.75418	214	636	0.963348	2.37222	1.97131	4.88289
553216	NM_001037371	pm20d1.1	peptidase M20 domain containing 1, tandem duplicate 1	protein_coding	NP_001032448.1	ZDB-GENE-051120-102	-2.26771	4.1922	9.30626e-08	1.14628e-06	3.60251	4.71597	3.60251	4.71597	439	1287	4.9962	13.0772	10.2238	26.9177
553217	NM_001256219	acot22	si:dkey-288i20.1	protein_coding	NP_001243148.1	ZDB-GENE-110407-17	3.21417	-0.369821	0.000159262	0.000993692	1.09937	0.436786	1.09937	0.436786	45	18	0.454308	0.164008	0.929657	0.337589
553222	NM_001130512	tdrd9	tudor domain containing 9	protein_coding	NP_001123984.1	ZDB-GENE-090313-193	-6.52257	4.26257	3.82977e-30	9.6477e-28	2.60366	5.09334	2.60366	5.09334	200	1687	0.860207	6.50426	1.76025	13.3882
553230	NM_001109768,XM_005164291,XM_005164292,XM_009299887,XM_017354218	nptx2a	neuronal pentraxin 2a	protein_coding	NP_001103238.1;XP_005164348.1;XP_005164349.1;XP_009298162.1;XP_017209707.1	ZDB-GENE-060707-1	-13.6276	2.94901	6.73676e-39	4.52555e-36	1.02931	3.92808	1.02931	3.92808	41	724	0.188942	3.23679	0.386634	6.66249
553243	NM_001202527,NM_001202527_dup1,XM_005158673	add3b	adducin 3 (gamma) b	protein_coding	NP_001189456.1	ZDB-GENE-080718-6	2.17938	2.0418	1.60747e-05	0.000126469	2.72498	1.83726	2.72498	1.83726	221	131	1.62503	0.868771	2.51216	1.78825
553270	NM_001123260,XM_005166563,XM_009303486	pde5ab	phosphodiesterase 5A, cGMP-specific, b	protein_coding	NP_001116732.1;XP_005166620.1;XP_009301761.1	ZDB-GENE-060824-4	2.27605	6.20754	1.64803e-08	2.28087e-07	6.69568	5.52675	6.69568	5.52675	4043	2296	19.1111	9.70848	39.1072	19.9836
553281	NM_001172647,NM_001172647_dup1,XM_005170687,XM_009298033,XM_021470491	abcc8	ATP-binding cassette, sub-family C (CFTR/MRP), member 8	protein_coding	NP_001166118.2	ZDB-GENE-050517-22	2.36694	2.86781	2.15519e-07	2.49069e-06	3.48964	2.41186	3.48964	2.41186	403	220	1.43575	0.697215	1.82461	0.844635
553294	NM_001326410,XM_005157858	ube3d	ubiquitin protein ligase E3D	protein_coding	NP_001313339.1;XP_005157915.1	ZDB-GENE-091218-3	-2.85326	2.01215	2.31894e-08	3.13325e-07	1.61198	2.78103	1.61198	2.78103	81	299	0.99344	3.50753	2.03289	7.21979
553308	NM_001083817,XM_021468418	LOC553308	uncharacterized LOC553308	protein_coding	NP_001077286.1;XP_021324093.1	.	-3.98032	-1.67554	0.0101133	0.0364896	0.139556	0.498267	0.139556	0.498267	4	21	0.026934	0.157944	0.055115	0.325105
553309	XM_001919304,XM_021473404	fam169ab	family with sequence similarity 169, member Ab	protein_coding	XP_001919339.1	ZDB-GENE-091118-95	-7.30652	1.4467	1.00801e-17	4.82168e-16	0.709101	2.49966	0.709101	2.49966	25	237	0.104303	0.931194	0.213436	1.91674
553311	XM_021472960,XM_691174	p3h3	prolyl 3-hydroxylase 3	protein_coding	XP_021328635.1	ZDB-GENE-060503-231	-2.94486	3.11902	8.28368e-11	1.59929e-09	2.4242	3.79354	2.4242	3.79354	172	655	1.10285	3.8287	2.25678	7.88087
553313	NM_001037227	dzip1l	DAZ interacting zinc finger protein 1-like	protein_coding	NP_001032304.1	ZDB-GENE-051113-196	-6.73894	1.4545	6.34354e-17	2.73879e-15	0.753235	2.49464	0.753235	2.49464	27	236	0.143393	1.14674	0.293427	2.3604
553323	XM_680395	tctex1d2	Tctex1 domain containing 2	protein_coding	XP_685487.3	ZDB-GENE-081104-219	-4.0111	1.42528	6.81843e-11	1.3341e-09	1.02931	2.37409	1.02931	2.37409	41	213	0.768953	3.58792	1.57352	7.38525
553326	NM_001327864,XM_005166551,XR_223879	hacd1	3-hydroxyacyl-CoA dehydratase 1	protein_coding	NP_001314793.1;XP_005166608.1	ZDB-GENE-170413-2	2.15199	1.11425	0.000305579	0.0017638	1.97086	1.23598	1.97086	1.23598	115	69	0.89202	0.484534	1.82535	0.997348
553333	NM_001089364	jph2	junctophilin 2	protein_coding	NP_001082833.1	ZDB-GENE-030131-9848	3.49247	1.59482	3.18642e-10	5.72179e-09	2.50386	1.2239	2.50386	1.2239	184	68	1.10282	0.362783	2.25672	0.74674
553364	NM_001098731,NM_001098731_dup1,XM_009302276,XM_021476873	iqca1	IQ motif containing with AAA domain 1	protein_coding	NP_001092201.2;XP_009300551.1;XP_021332548.1	ZDB-GENE-050208-768	-2.63724	-0.0887247	0.000730758	0.00386614	0.567971	1.18703	0.567971	1.18703	19	65	0.099393	0.359818	0.203388	0.439314
553367	NM_001037373,NM_001037373_dup1	gpc1a	glypican 1a	protein_coding	NP_001032450.1	ZDB-GENE-051120-147	3.18164	1.26566	3.54252e-08	4.65916e-07	2.21132	1.09716	2.21132	1.09716	143	58	0.826667	0.298659	1.69162	0.61475
553374	XM_003199114,XM_017357512	rab11fip1a	RAB11 family interacting protein 1 (class I) a, transcript variant X2	protein_coding	XP_003199162.3;XP_017213001.1	ZDB-GENE-051113-116	2.00973	4.10697	4.67522e-06	4.1141e-05	4.58371	3.63605	4.58371	3.63605	905	582	5.01957	3.16236	10.2716	6.50929
553375	NM_001128232,XM_009301181,XM_009301182,XM_009301183,XM_009301184,XM_009301185	spef2	sperm flagellar 2	protein_coding	NP_001121704.1;XP_009299456.1;XP_009299457.1;XP_009299458.1;XP_009299459.1;XP_009299460.1	ZDB-GENE-060526-47	-2.68661	3.54008	6.86448e-10	1.17775e-08	2.86229	4.15819	2.86229	4.15819	247	858	0.790298	2.47029	1.6172	5.08476
553387	NM_001044321,NM_001044321_dup1	pglyrp5	peptidoglycan recognition protein 5	protein_coding	NP_001037786.1	ZDB-GENE-050419-71	-4.55881	0.0860868	3.22939e-07	3.61413e-06	0.438804	1.39529	0.438804	1.39529	14	83	0.206754	1.13395	0.423083	2.33408
553388	NM_001327866,XM_009304238,XM_009304239	rsph14	radial spoke head 14 homolog (Chlamydomonas)	protein_coding	NP_001314795.1;XP_009302513.1;XP_009302514.1	ZDB-GENE-081104-375	-11.2201	1.60735	5.50781e-24	6.71158e-22	0.567971	2.68735	0.567971	2.68735	19	277	0.258405	3.43363	0.528776	7.06768
553392	XM_017354216,XM_021470755,XM_021470756	ano3	anoctamin 3, transcript variant X2	protein_coding	XP_017209705.1;XP_021326430.1;XP_021326431.1	ZDB-GENE-111031-3	-3.1764	-0.129074	0.000116096	0.000748059	0.491866	1.19942	0.491866	1.19942	16	66	0.049876	0.183472	0.102061	0.377653
553395	XM_679999	xrcc2	X-ray repair complementing defective repair in Chinese hamster cells 2	protein_coding	XP_685091.2	ZDB-GENE-121029-1	-3.23931	-0.871126	0.00242152	0.0109043	0.296925	0.804431	0.296925	0.804431	9	38	0.140534	0.584587	0.287577	1.20329
553396	NM_001024813	mcm10	minichromosome maintenance 10 replication initiation factor	protein_coding	NP_001019984.1	ZDB-GENE-041210-42	-2.3192	1.8671	7.75226e-06	6.53901e-05	1.65913	2.58715	1.65913	2.58715	85	255	0.586629	1.57979	1.20043	3.25178
553405	NM_001128523,NM_001128523_dup1	pole	polymerase (DNA directed), epsilon	protein_coding	NP_001121995.1	ZDB-GENE-070705-557	-2.10015	3.79497	1.94333e-06	1.85544e-05	3.30923	4.30161	3.30923	4.30161	351	953	0.915248	2.21936	1.87288	4.56825
553414	NM_001044396,NM_001044396_dup1	rnd1b	Rho family GTPase 1b	protein_coding	NP_001037861.1	ZDB-GENE-060315-7	-3.97662	3.74554	1.98227e-17	9.15933e-16	2.66848	4.47983	2.66848	4.47983	211	1085	1.28344	5.91672	2.24383	12.1788
553415	NM_001099974,XM_005165312,XM_005165313	rhobtb2a	Rho-related BTB domain containing 2a	protein_coding	NP_001093444.1;XP_005165369.1;XP_005165370.1	ZDB-GENE-060315-11	2.04639	5.92163	8.89197e-07	9.11783e-06	6.36466	5.34973	6.36466	5.34973	3206	2025	8.67217	4.9414	17.746	10.1712
553434	NM_001256251,NM_001256251_dup1,NM_001256251_dup2,XM_021481022	msnb	moesin b	protein_coding	NP_001243180.1	ZDB-GENE-030717-7	-2.65613	-0.810115	0.00759456	0.0288571	0.355361	0.804431	0.355361	0.804431	11	38	0.090352	0.301165	0.091416	0.397586
553436	NM_001077431,NM_001077431_dup1	kif6	kinesin family member 6	protein_coding	NP_001070899.1	ZDB-GENE-061027-130	-4.21982	1.55007	7.81168e-12	1.70123e-10	1.06477	2.48961	1.06477	2.48961	43	235	0.311421	1.53757	0.637265	3.16487
553438	XM_001922425	si:dkey-86l18.8	si:dkey-86l18.8	protein_coding	XP_001922460.1	ZDB-GENE-160728-129	-4.83397	3.76978	1.11436e-21	9.47896e-20	2.49739	4.55289	2.49739	4.55289	183	1144	1.38638	7.75753	2.83697	15.9678
553441	NM_001327746,XM_009303339	tex9	testis expressed 9	protein_coding	NP_001314675.1;XP_009301614.1	ZDB-GENE-110623-3	-3.75678	2.50968	2.09675e-13	5.68818e-12	1.74906	3.30435	1.74906	3.30435	93	452	1.07785	4.68074	2.20562	9.63467
553445	XM_017356246,XM_021476456	iqcd	IQ motif containing D, transcript variant X1	protein_coding	XP_017211735.1;XP_021332131.1	ZDB-GENE-060526-200	-4.01103	2.77064	3.03823e-15	1.0515e-13	1.8842	3.5612	1.8842	3.5612	106	550	0.929336	4.34488	1.90171	8.94336
553467	NM_001256257	cideb	cell death-inducing DFFA-like effector b	protein_coding	NP_001243186.1	ZDB-GENE-080514-2	2.01044	5.93413	1.61827e-06	1.57727e-05	6.36865	5.37863	6.36865	5.37863	3215	2067	51.1249	29.3463	104.617	60.4055
553476	NM_001327893	aqp11	aquaporin 11	protein_coding	NP_001314822.1	ZDB-GENE-080418-1	2.12783	7.90902	1.54486e-07	1.83805e-06	8.35751	7.27307	8.35751	7.27307	12878	7823	67.8541	36.8027	138.851	75.7535
553488	NM_001319132,XM_009292722,XR_002455717	cep72	centrosomal protein 72	protein_coding	NP_001306061.1;XP_009290997.3	ZDB-GENE-101115-1	-2.39431	2.76356	2.40981e-07	2.75818e-06	2.31065	3.39065	2.31065	3.39065	156	483	1.59662	4.39986	3.26719	9.05653
553522	NM_001164028,NM_001164028_dup1,XM_021480109,XM_021480110	tdrd1	tudor domain containing 1	protein_coding	NP_001157500.1;XP_021335784.1;XP_021335785.1	ZDB-GENE-070803-1	-4.09578	4.4433	2.71149e-19	1.56818e-17	3.24886	5.16381	3.24886	5.16381	335	1774	1.46803	7.09716	0.344677	2.44968
553527	NM_001326373,NM_001326374,XM_021481409	mlf1	myeloid leukemia factor 1	protein_coding	NP_001313302.1;NP_001313303.1;XP_021337084.1	ZDB-GENE-080917-7	-4.38521	2.96505	2.04644e-17	9.43918e-16	1.95205	3.76464	1.95205	3.76464	113	641	1.43062	7.45303	2.9275	15.3411
553530	NM_001030281	mep1a.1	meprin A, alpha (PABA peptide hydrolase), tandem duplicate 1	protein_coding	NP_001025452.1	ZDB-GENE-041001-209	2.32862	6.8476	5.59471e-09	8.42389e-08	7.34082	6.13309	7.34082	6.13309	6345	3522	59.745	29.6153	122.257	60.9592
553532	XM_021472158,XM_689112	hsd3b1	hydroxy-delta-5-steroid dehydrogenase, 3 beta- and steroid delta-isomerase 1, transcript variant X1	protein_coding	XP_694204.3	ZDB-GENE-081105-30	-5.14082	1.12835	3.94986e-12	8.99846e-11	0.753235	2.18137	0.753235	2.18137	27	180	0.203575	1.4818	0.416578	3.05009
553534	NM_001025302,XM_005159919	nsun3	NOP2/Sun domain family, member 3	protein_coding	NP_001020473.1;XP_005159976.1	ZDB-GENE-050706-95	-2.60096	0.377373	0.000224545	0.00134434	0.753235	1.47901	0.753235	1.47901	27	91	0.373316	1.11889	0.763922	2.30308
553542	NM_001020521,NM_001020521_dup1,NM_001328038,NM_001328038_dup1,XM_005172284,XM_009303058	zgc:109889	zgc:109889	protein_coding	NP_001018357.1;NP_001314967.1	ZDB-GENE-050522-547	-2.18887	0.817887	0.00059571	0.00320934	1.04715	1.73881	1.04715	1.73881	42	119	0.190528	0.629118	0.218633	0.505375
553543	NM_001020522,XM_009294543	cyp46a1.1	cytochrome P450, family 46, subfamily A, polypeptide 1, tandem duplicate 1	protein_coding	NP_001018358.1;XP_009292818.1	ZDB-GENE-050522-464	2.94115	8.02574	1.22021e-13	3.41178e-12	8.60713	7.05789	8.60713	7.05789	15318	6732	133.52	52.2852	273.224	107.622
553585	NM_001020563,NM_001328136	echdc1	enoyl CoA hydratase domain containing 1	protein_coding	NP_001018399.2;NP_001315065.1	ZDB-GENE-050522-370	-2.02182	0.447963	0.00393896	0.0165592	0.897866	1.45853	0.897866	1.45853	34	89	0.481043	1.12709	0.984364	2.31997
553586	NM_001020564,XM_005160691	paplnb	papilin b, proteoglycan-like sulfated glycoprotein	protein_coding	NP_001018400.1;XP_005160748.1	ZDB-GENE-030131-6023	-2.21017	2.13272	1.19413e-05	9.63508e-05	1.8842	2.79743	1.8842	2.79743	106	303	1.01115	2.25524	2.06913	4.64212
553587	NM_001020565	apoea	apolipoprotein Ea	protein_coding	NP_001018401.1	ZDB-GENE-010724-18	4.13273	11.5695	5.44519e-22	4.88557e-20	12.2572	10.211	12.2572	10.211	192754	60288	3379.7	943.911	6915.92	1942.91
553588	NM_001020566,XM_005171167,XM_005171168	zgc:110130	zgc:110130	protein_coding	NP_001018402.2;XP_005171224.1;XP_005171225.1	ZDB-GENE-050522-208	-2.81027	2.49437	4.66876e-09	7.11145e-08	1.97086	3.20336	1.97086	3.20336	115	418	1.33484	4.32384	2.7315	8.90004
553595	NM_001020572,XM_009302125,XM_021470172	impa2	inositol(myo)-1(or 4)-monophosphatase 2	protein_coding	NP_001018408.1;XP_009300400.1;XP_021325847.1	ZDB-GENE-050522-349	-2.04443	-0.26754	0.0168426	0.055379	0.592472	1.02936	0.592472	1.02936	20	53	0.198878	0.483037	0.406967	0.994266
553599	NM_001020575,XM_021478666	fign	fidgetin	protein_coding	NP_001018411.1;XP_021334341.1	ZDB-GENE-050522-339	-3.13061	-0.231234	0.000282516	0.00164481	0.465579	1.13636	0.465579	1.13636	15	61	0.057917	0.236465	0.118516	0.486733
553602	NM_001020578,XM_005169640	alox5b.3	arachidonate 5-lipoxygenase b, tandem duplicate 3	protein_coding	NP_001018414.1;XP_005169697.1	ZDB-GENE-050522-330	-9.70628	2.757	3.39901e-31	1.04765e-28	1.16619	3.71155	1.16619	3.71155	49	616	0.356426	4.00427	0.72936	8.24225
553612	NM_001020586	mpeg1.2	macrophage expressed 1, tandem duplicate 2	protein_coding	NP_001018422.1	ZDB-GENE-050522-305	-2.09902	3.44947	3.22128e-06	2.94879e-05	3.00145	3.97389	3.00145	3.97389	276	749	1.94852	4.72879	3.98728	9.73358
553623	NM_001020597	ppil6	peptidylprolyl isomerase (cyclophilin)-like 6	protein_coding	NP_001018433.1	ZDB-GENE-050522-70	-6.20753	2.30414	1.0989e-20	8.10989e-19	1.23005	3.22777	1.23005	3.22777	53	426	0.940297	6.83718	1.92414	14.0734
553646	NM_001020619	sptlc2a	serine palmitoyltransferase, long chain base subunit 2a	protein_coding	NP_001018455.1	ZDB-GENE-050522-23	-2.06278	4.24511	2.09064e-06	1.98569e-05	3.73771	4.72564	3.73771	4.72564	486	1296	4.82761	11.5056	9.87879	23.6827
553655	NM_001020628	pygma	phosphorylase, glycogen, muscle A	protein_coding	NP_001018464.1	ZDB-GENE-050522-482	2.85887	0.969042	1.95028e-06	1.86004e-05	1.95205	1.00132	1.95205	1.00132	113	51	0.769263	0.310603	1.57415	0.639334
553663	NM_001020636	zgc:111976	zgc:111976	protein_coding	NP_001018472.2	ZDB-GENE-050522-332	-4.65052	1.66258	1.7713e-13	4.8695e-12	1.06477	2.6059	1.06477	2.6059	43	259	0.397387	2.18502	0.813179	4.49756
553666	NM_001020639,NM_001020639_dup1,NM_001020639_dup2	cfap52	cilia and flagella associated protein 52	protein_coding	NP_001018475.1	ZDB-GENE-050522-296	-5.03103	3.41317	1.81728e-21	1.4925e-19	2.17121	4.22033	2.17121	4.22033	138	898	1.19489	6.97621	0.482887	5.47701
553671	NM_001020644,NM_001020644_dup1,NM_001020644_dup2	ak8	adenylate kinase 8	protein_coding	NP_001018480.1	ZDB-GENE-050522-275	-7.93037	1.70784	1.1969e-20	8.8083e-19	0.774806	2.73495	0.774806	2.73495	28	288	0.196293	1.83321	0.401677	3.76397
553675	NM_001020648,NM_001020648_dup1	cysltr1	cysteinyl leukotriene receptor 1	protein_coding	NP_001018484.1	ZDB-GENE-050522-250	4.18303	-1.35926	0.00124544	0.00614614	0.663575	0.185873	0.663575	0.185873	23	7	0.278381	0.074364	0.569655	0.153069
553679	NM_001020652,XM_021480112	sncgb	synuclein, gamma b (breast cancer-specific protein 1)	protein_coding	NP_001018488.1;XP_021335787.1	ZDB-GENE-050522-235	2.84368	0.166553	8.23172e-05	0.000550441	1.39235	0.650456	1.39235	0.650456	64	29	0.479582	0.192243	0.981376	0.395707
553681	NM_001020654,XM_005158894,XR_658734	ap5m1	adaptor-related protein complex 5, mu 1 subunit	protein_coding	NP_001018490.1;XP_005158951.1	ZDB-GENE-050522-231	-2.51005	2.976	3.24021e-08	4.28739e-07	2.44453	3.60378	2.44453	3.60378	175	568	1.70744	4.98151	3.49395	10.2538
553682	NM_001020655	napba	N-ethylmaleimide-sensitive factor attachment protein, beta a	protein_coding	NP_001018491.1	ZDB-GENE-050522-230	2.37094	-0.595212	0.00764597	0.0289936	0.917393	0.457572	0.917393	0.457572	35	19	0.246967	0.122113	0.505372	0.251352
553683	NM_001020656,XM_005168979	lpcat2	lysophosphatidylcholine acyltransferase 2	protein_coding	NP_001018492.1;XP_005169036.1	ZDB-GENE-050522-229	-4.68143	3.40814	5.61604e-20	3.66919e-18	2.23485	4.19888	2.23485	4.19888	146	884	1.24983	6.74824	2.55754	13.8904
553686	NM_001020661	tefb	thyrotrophic embryonic factor b	protein_coding	NP_001018497.1	ZDB-GENE-050522-224	2.08015	5.0418	7.3842e-07	7.67998e-06	5.50654	4.48364	5.50654	4.48364	1751	1088	15.9053	8.82448	32.5472	18.164
553689	NM_001020664	rprma	reprimo, TP53 dependent G2 arrest mediator candidate a	protein_coding	NP_001018500.1	ZDB-GENE-050522-218	7.31086	-2.28878	0.00961124	0.0350947	0.383715	0.0555944	0.383715	0.0555944	12	2	0.202801	0.023836	0.414994	0.049064
553726	NM_001020697	trim35-7	tripartite motif containing 35-7	protein_coding	NP_001018533.1	ZDB-GENE-050522-333	-2.17539	1.52903	8.5772e-05	0.000570051	1.47373	2.28386	1.47373	2.28386	70	197	0.815237	2.07103	1.66823	4.26294
553743	NM_001020714,XM_021468836,XM_021468837	zgc:113162	zgc:113162	protein_coding	NP_001018550.1;XP_021324511.1;XP_021324512.1	ZDB-GENE-050522-530	2.09646	2.28182	2.12693e-05	0.00016272	2.91667	2.04381	2.91667	2.04381	258	159	1.77721	0.919757	3.63673	1.8932
553748	NM_001020719,XM_021479619	zgc:113276	zgc:113276	protein_coding	NP_001018555.1;XP_021335294.1	ZDB-GENE-050522-7	-10.8895	0.377407	7.80501e-14	2.23235e-12	0.266794	1.69571	0.266794	1.69571	8	114	0.073879	0.959654	0.15118	1.97532
553764	NM_001020730,XM_009299101	zgc:109949	zgc:109949	protein_coding	NP_001018566.2;XP_009297376.1	ZDB-GENE-050522-166	-5.90983	0.286468	1.22073e-09	2.01651e-08	0.411522	1.56772	0.411522	1.56772	13	100	0.150328	1.03408	0.307617	2.12851
553767	NM_001172635	atpv0e2	ATPase, H+ transporting V0 subunit e2	protein_coding	NP_001166106.1	ZDB-GENE-050522-135	-2.33621	0.848428	0.000216041	0.00129973	1.02931	1.78065	1.02931	1.78065	41	124	0.816345	2.23594	1.6705	4.60238
553780	NM_001020745,XM_009294456	mapk15	mitogen-activated protein kinase 15	protein_coding	NP_001018581.2;XP_009292731.1	ZDB-GENE-050522-307	-4.98985	3.21529	1.35533e-20	9.78192e-19	2.02587	4.03048	2.02587	4.03048	121	781	0.920788	5.34139	1.88422	10.9945
553782	NM_001020746	zgc:110425	zgc:110425	protein_coding	NP_001018582.1	ZDB-GENE-050522-103	-4.71573	3.36691	4.77723e-20	3.16857e-18	2.19541	4.16136	2.19541	4.16136	141	860	2.02704	11.0645	4.14795	22.7748
553798	NM_001020760,NM_001020760_dup1,XM_005161708	ankrd29	ankyrin repeat domain 29	protein_coding	NP_001018596.1	ZDB-GENE-050208-655	-4.4619	0.155282	1.99595e-07	2.33134e-06	0.465579	1.43776	0.465579	1.43776	15	87	0.169516	0.872587	0.346883	1.7961
553800	NM_001020762,XM_005156020	cep55l	centrosomal protein 55 like	protein_coding	NP_001018598.1;XP_005156077.1	ZDB-GENE-050522-222	-2.26177	2.16893	5.84904e-06	5.05739e-05	1.89409	2.83763	1.89409	2.83763	107	313	1.00831	2.40541	2.06331	4.95122
553808	NM_001020770	ankrd45	ankyrin repeat domain 45	protein_coding	NP_001018606.1	ZDB-GENE-050522-311	-6.38173	-0.11829	1.71346e-08	2.36269e-07	0.296925	1.30642	0.296925	1.30642	9	75	0.178585	1.45966	0.365441	3.00452
553809	NM_001020771,NM_001020771_dup1	irak1bp1	interleukin-1 receptor-associated kinase 1 binding protein 1	protein_coding	NP_001018607.1	ZDB-GENE-050522-272	-4.2098	1.51427	1.16177e-11	2.47659e-10	1.04715	2.45901	1.04715	2.45901	42	229	0.73363	3.57656	1.50124	7.36186
553811	NM_001020773,NM_001020773_dup1,NM_001020773_dup2,XM_009291020	sh3d19	SH3 domain containing 19	protein_coding	NP_001018609.2;XP_009289295.1	ZDB-GENE-050522-481	2.26704	-0.0561088	0.00342381	0.0146881	1.19847	0.650456	1.19847	0.650456	51	29	0.294499	0.150231	0.450931	0.216319
553953	NM_001020782,NM_001020782_dup1	dmc1	DNA meiotic recombinase 1	protein_coding	NP_001018618.1	ZDB-GENE-060331-93	-6.51087	1.92894	2.97802e-19	1.69981e-17	0.992961	2.89971	0.992961	2.89971	39	329	0.553586	4.23702	1.13281	8.72134
553969	NM_001037438	cyp3a65	cytochrome P450, family 3, subfamily A, polypeptide 65	protein_coding	NP_001032515.1	ZDB-GENE-050604-1	2.47038	8.32752	3.81246e-10	6.76477e-09	8.84023	7.5401	8.84023	7.5401	18011	9424	167.489	78.2532	342.735	161.074
553971	NM_001020799	il26	interleukin 26	protein_coding	NP_001018635.1	ZDB-GENE-060209-4	3.35165	-1.40961	0.00903825	0.0333136	0.616565	0.210575	0.616565	0.210575	21	8	0.752957	0.258648	1.54078	0.532393
553977	NM_001020802	grn1	granulin 1	protein_coding	NP_001018638.2	ZDB-GENE-060103-1	-3.58314	7.66143	3.947e-18	1.99244e-16	6.48077	8.31034	6.48077	8.31034	3478	16109	42.2524	174.756	86.4617	359.712
554050	NM_001024072	itgbl1	integrin, beta-like 1	protein_coding	NP_001019243.1	ZDB-GENE-050522-410	-2.80387	-1.52847	0.0276789	0.0827336	0.204577	0.518192	0.204577	0.518192	6	22	0.086585	0.27469	0.17718	0.565412
554058	NM_001024183	pcdh2g10	protocadherin 2 gamma 10	protein_coding	NP_001019354.1	ZDB-GENE-050610-1	-2.61619	1.86789	3.88958e-07	4.27446e-06	1.57557	2.62899	1.57557	2.62899	78	264	0.373961	1.13748	0.765241	2.34134
554063	NM_001024188	pcdh2g16	protocadherin 2 gamma 16	protein_coding	NP_001019359.1	ZDB-GENE-050610-6	2.61018	2.81624	1.00545e-08	1.44454e-07	3.47982	2.28967	3.47982	2.28967	400	198	1.94871	0.860268	3.98766	1.77075
554094	XM_005168804	zgc:110434	zgc:110434	protein_coding	XP_005168861.1	ZDB-GENE-050522-93	-2.53015	3.54018	6.3666e-09	9.46106e-08	2.91667	4.1358	2.91667	4.1358	258	844	3.89054	11.3944	7.96125	23.4538
554095	NM_001024651	fabp1b.1	fatty acid binding protein 1b, tandem duplicate 1	protein_coding	NP_001019822.1	ZDB-GENE-050522-96	2.70278	9.72652	6.15272e-12	1.35686e-10	10.2735	8.84102	10.2735	8.84102	48707	23294	1943.42	829.948	3976.84	1708.34
554097	NM_001024398	zgc:112234	zgc:112234	other	.	ZDB-GENE-050522-106	-5.55394	-2.13694	0.0264707	0.0799615	0.0714646	0.372567	0.0714646	0.372567	2	15	0.042748	0.351078	0.087477	0.722648
554107	NM_001024408,XM_005171867,XM_021476165	ela3l	elastase 3 like	protein_coding	NP_001019579.1;XP_005171924.1;XP_021331840.1	ZDB-GENE-060710-2	2.89385	10.7119	2.24074e-13	6.05831e-12	11.2843	9.75236	11.2843	9.75236	98184	43856	2032.99	812.646	4160.14	1672.72
554117	NM_001024413,NM_001024413_dup1,XM_021479174,XM_021479175	morn5	MORN repeat containing 5	protein_coding	NP_001019584.1;XP_021334849.1;XP_021334850.1	ZDB-GENE-050522-267	-3.61748	0.963024	2.71108e-08	3.63127e-07	0.858001	1.98059	0.858001	1.98059	32	150	0.36983	2.34577	0.756788	4.82845
554118	NM_001024414,XM_005171170,XM_021480424	anxa13l	annexin A13, like	protein_coding	NP_001019585.1;XP_005171227.1;XP_021336099.1	ZDB-GENE-050522-310	2.46637	1.20618	1.49676e-05	0.000118398	2.0875	1.21171	2.0875	1.21171	128	67	1.65162	0.881019	3.37973	1.81346
554137	NM_001024431	hbp1	HMG-box transcription factor 1	protein_coding	NP_001019602.2	ZDB-GENE-050522-414	2.03936	3.54831	5.62643e-06	4.87617e-05	4.05888	3.1178	4.05888	3.1178	617	391	7.07472	3.99462	14.4771	8.22239
554141	NM_001327926	c9	complement component 9	protein_coding	NP_001314855.1	ZDB-GENE-050522-442	-2.08709	10.6306	2.81441e-07	3.18234e-06	10.0057	11.0664	10.0057	11.0664	40448	109120	354.265	853.43	724.936	1756.67
554147	NM_001024440	spc24	SPC24, NDC80 kinetochore complex component, homolog (S. cerevisiae)	protein_coding	NP_001019611.1	ZDB-GENE-050522-456	-3.81249	2.22055	1.05213e-12	2.59312e-11	1.53822	3.04756	1.53822	3.04756	75	370	1.23056	5.43501	2.51811	11.1872
554156	NM_001024443	tada2b	transcriptional adaptor 2B	protein_coding	NP_001019614.1	ZDB-GENE-050522-557	-2.32988	1.59693	1.74379e-05	0.000135767	1.47373	2.36312	1.47373	2.36312	70	211	0.729174	1.96845	1.49212	4.05179
554167	NM_001024447	tnfb	tumor necrosis factor b (TNF superfamily, member 2)	protein_coding	NP_001019618.1	ZDB-GENE-050601-2	-4.09263	2.63759	4.40024e-15	1.48177e-13	1.7707	3.4437	1.7707	3.4437	95	503	1.45287	6.86401	2.97302	14.1286
554171	NM_001024451,NM_001024451_dup1,XM_005163057	rad52	RAD52 homolog, DNA repair protein	protein_coding	NP_001019622.1	ZDB-GENE-050731-10	-2.10625	0.445695	0.00240092	0.0108339	0.878072	1.4688	0.878072	1.4688	33	90	0.403653	1.10235	0.317462	0.336023
554173	NM_001123373,NM_001123373_dup1,XM_005161737	aspm	abnormal spindle microtubule assembly	protein_coding	NP_001116845.1;XP_005161794.1	ZDB-GENE-050208-620	-2.42858	6.23599	1.26903e-09	2.08972e-08	5.48952	6.75067	5.48952	6.75067	1730	5431	3.0615	8.58831	2.34292	6.04119
554176	NM_001024224,NM_001024224_dup1,NM_001024224_dup2,XM_005166221	cygb2	cytoglobin 2	protein_coding	NP_001019395.1;XP_005166278.1	ZDB-GENE-060920-1	-2.37757	-0.917856	0.0251301	0.0767436	0.355361	0.738018	0.355361	0.738018	11	34	0.101429	0.306915	0.129686	0.288953
554360	NM_001025167	lmx1bb	LIM homeobox transcription factor 1, beta b	protein_coding	NP_001020338.2	ZDB-GENE-050114-2	-4.54514	-1.53874	0.00281319	0.012387	0.139556	0.557235	0.139556	0.557235	4	24	0.032772	0.202478	0.067061	0.416773
554550	NM_001017564	serpinh2	serine (or cysteine) peptidase inhibitor, clade H, member 2	protein_coding	NP_001017564.1	ZDB-GENE-050417-12	-2.48676	0.91107	6.05789e-05	0.000417769	1.02931	1.84517	1.02931	1.84517	41	132	0.544035	1.59752	1.11326	3.28827
554810	NM_001083823	cd22	cd22 molecule	protein_coding	NP_001077292.1	ZDB-GENE-050522-521	-3.6159	2.3718	1.97003e-12	4.64143e-11	1.68215	3.16912	1.68215	3.16912	87	407	1.00243	4.18712	2.05128	8.61863
554998	NM_199779	pdia4	protein disulfide isomerase family A, member 4	protein_coding	NP_956073.2	ZDB-GENE-030131-5493	-3.1573	7.48722	3.89874e-15	1.3211e-13	6.44758	8.09496	6.44758	8.09496	3398	13868	26.4467	96.3846	54.1182	198.395
555179	XM_005166601,XM_009303477	gramd2aa	GRAM domain containing 2Aa, transcript variant X1	protein_coding	XP_005166658.1;XP_009301752.1	ZDB-GENE-040724-9	-2.45568	0.82863	7.89695e-05	0.000531038	0.992961	1.78065	0.992961	1.78065	39	124	0.399711	1.14381	0.817934	2.35438
555184	NM_001030080	grapb	GRB2-related adaptor protein b	protein_coding	NP_001025251.2	ZDB-GENE-050913-4	-5.9292	0.0642214	1.36341e-08	1.90506e-07	0.355361	1.41668	0.355361	1.41668	11	85	0.059918	0.440029	0.122611	0.905741
555196	NM_001114407	ca4a	carbonic anhydrase IV a	protein_coding	NP_001107879.1	ZDB-GENE-080204-85	4.5999	1.55209	1.594e-13	4.41451e-12	2.5358	1.02936	2.5358	1.02936	189	53	1.32688	0.327023	2.71521	0.673132
555202	NM_001184954	col11a1b	collagen, type XI, alpha 1b	protein_coding	NP_001171883.1	ZDB-GENE-070912-607	-9.90551	2.38458	1.04945e-28	2.2173e-26	0.955672	3.36887	0.955672	3.36887	37	475	0.092281	1.06319	0.188836	2.18843
555206	NM_001077538,NM_001077538_dup1	neu3.3	sialidase 3 (membrane sialidase), tandem duplicate 3	protein_coding	NP_001071006.1	ZDB-GENE-061103-511	3.52505	4.54532	2.78331e-16	1.09162e-14	5.22344	3.4999	5.22344	3.4999	1432	525	11.0168	3.60301	22.5438	7.41632
555238	NM_001089369	pcgf6	polycomb group ring finger 6	protein_coding	NP_001082838.1	ZDB-GENE-060526-178	-2.13569	3.42422	2.0283e-06	1.92954e-05	2.96438	3.95757	2.96438	3.95757	268	740	2.97039	7.34318	6.07834	15.1149
555258	NM_001302254	si:dkey-175a17.4	si:dkey-175a17.4	protein_coding	NP_001289183.1	ZDB-GENE-130530-865	2.1242	3.36106	2.16739e-06	2.04921e-05	3.9011	2.91857	3.9011	2.91857	549	334	5.61276	3.04479	11.4855	6.26729
555269	NM_001077140,NM_001077140_dup1	vrtn	vertebrae development associated	protein_coding	NP_001070608.1	ZDB-GENE-060929-700	-27.9297	-0.237745	1.20737e-13	3.3831e-12	0.0714646	1.31783	0.0714646	1.31783	2	76	0.016124	0.56059	0.032994	1.1539
555284	XM_021477270,XM_677756	kcnb1	potassium voltage-gated channel, Shab-related subfamily, member 1	protein_coding	XP_682848.4	ZDB-GENE-090831-3	2.39354	-0.053143	0.00178899	0.00839208	1.21434	0.632288	1.21434	0.632288	52	28	0.2169	0.103864	0.443844	0.213792
555308	NM_001031837,NM_001031837_dup1,XM_005168349,XM_005168350,XR_663200	acsl1a	acyl-CoA synthetase long-chain family member 1a	protein_coding	NP_001027007.1;XP_005168406.1;XP_005168407.1	ZDB-GENE-050809-115	2.10506	2.70547	8.85721e-06	7.37603e-05	3.29437	2.37409	3.29437	2.37409	347	213	1.72656	0.970318	2.35863	1.58175
555334	NM_001159584	itln3	intelectin 3	protein_coding	NP_001153056.1	ZDB-GENE-090527-4	-5.33568	9.83173	3.59062e-29	8.10954e-27	8.1731	10.5847	8.1731	10.5847	11328	78129	181.406	1117.29	371.214	2299.8
555344	NM_001128331,XM_005170035,XM_009294213	si:dkey-202e17.1	si:dkey-202e17.1	protein_coding	NP_001121803.1;XP_005170092.1;XP_009292488.1	ZDB-GENE-060503-810	11.7512	2.39906	1.17611e-33	5.40579e-31	3.42289	0.867922	3.42289	0.867922	383	42	6.70868	0.608238	13.7281	1.25198
555345	XM_001918606,XM_009296623,XM_009296626	ccdc13	coiled-coil domain containing 13, transcript variant X1	protein_coding	XP_001918641.4;XP_009294898.1;XP_009294901.1	ZDB-GENE-061207-11	-3.13599	2.73084	3.93926e-11	7.89027e-10	2.06141	3.45409	2.06141	3.45409	125	507	0.574846	2.76245	1.17631	5.68614
555361	XM_009297406,XM_009297407,XM_021470312,XM_021470313,XM_021470314	vill	villin-like, transcript variant X4	protein_coding	XP_009295681.1;XP_009295682.1;XP_021325987.1;XP_021325988.1;XP_021325989.1	ZDB-GENE-081222-1	2.64512	1.9057	1.79743e-07	2.11454e-06	2.67996	1.60546	2.67996	1.60546	213	104	1.12142	0.480514	2.29477	0.989074
555374	XM_009296176	LOC555374	microfibril-associated glycoprotein 4-like	protein_coding	XP_009294451.1	.	3.83551	0.941756	3.70093e-09	5.73393e-08	2.00776	0.836526	2.00776	0.836526	119	40	2.22863	0.667751	4.56048	1.37448
555375	XM_677868	nkx3-1	NK3 homeobox 1	protein_coding	XP_682960.4	ZDB-GENE-081104-238	-2.16195	0.339236	0.00244589	0.0109971	0.817003	1.40603	0.817003	1.40603	30	84	0.650911	1.63461	1.33197	3.36463
555400	NM_001025478,XM_005170661,XM_005170662,XM_017354082,XM_017354083	ccdc77	coiled-coil domain containing 77	protein_coding	NP_001020649.1;XP_005170718.1;XP_005170719.1;XP_017209571.1;XP_017209572.1	ZDB-GENE-050913-54	-3.40781	3.59135	4.19093e-14	1.24066e-12	2.68566	4.28717	2.68566	4.28717	214	943	2.27081	9.01195	4.64679	18.5499
555401	NM_001077598	aoc1	amine oxidase, copper containing 1	protein_coding	NP_001071066.1	ZDB-GENE-061103-112	2.19158	7.748	5.19545e-08	6.66499e-07	8.21043	7.08424	8.21043	7.08424	11626	6857	83.1124	43.7726	170.074	90.1001
555426	XM_021467953	ptprq	protein tyrosine phosphatase, receptor type, Q	protein_coding	XP_021323628.1	ZDB-GENE-050419-183	-2.31878	1.55122	2.35446e-05	0.000178279	1.44711	2.32403	1.44711	2.32403	68	204	0.113255	0.30288	0.231756	0.623437
555435	XM_009294780,XM_009294781,XM_009294782,XM_677935	adgb	androglobin, transcript variant X2	protein_coding	XP_009293055.1;XP_009293056.1;XP_009293057.1;XP_683027.5	ZDB-GENE-041001-205	-5.07067	3.08525	1.6551e-20	1.17195e-18	1.91367	3.91123	1.91367	3.91123	109	715	0.396926	2.32404	0.812234	4.78372
555440	XM_003201035,XM_009296334,XM_021469588	si:ch211-197g15.9	si:ch211-197g15.9, transcript variant X1	protein_coding	XP_003201083.1;XP_009294609.1;XP_021325263.1	ZDB-GENE-050208-616	-3.44633	2.4583	5.43329e-12	1.20838e-10	1.78139	3.23381	1.78139	3.23381	96	428	0.903331	3.60709	1.8485	7.42472
555448	NM_001326490	snx8a	sorting nexin 8a	protein_coding	NP_001313419.1	ZDB-GENE-031202-1	2.29022	2.9954	4.67361e-07	5.06804e-06	3.59343	2.54407	3.59343	2.54407	436	246	2.95156	1.48753	6.03981	3.06188
555479	XM_005160161,XM_009298625	triobpa	TRIO and F-actin binding protein a, transcript variant X2	protein_coding	XP_005160218.1;XP_009296900.1	ZDB-GENE-110411-40	-2.76177	1.73012	2.10288e-07	2.43452e-06	1.44711	2.52942	1.44711	2.52942	68	243	0.551311	1.7619	1.12816	3.62663
555481	NM_001099240	zgc:154142	zgc:154142	protein_coding	NP_001092710.1	ZDB-GENE-070615-2	4.25103	8.27217	1.278e-22	1.21754e-20	8.97022	6.89171	8.97022	6.89171	19713	5994	76.6397	20.8076	156.829	42.8297
555531	XM_021468149,XM_697904	si:ch211-152p11.4	si:ch211-152p11.4, transcript variant X2	protein_coding	XP_021323824.1;XP_702996.5	ZDB-GENE-060503-764	-2.31594	2.97374	4.03056e-07	4.42012e-06	2.51031	3.57077	2.51031	3.57077	185	554	2.31859	6.2142	4.74456	12.7911
555550	NM_001044335,XM_005167342	si:ch211-198o12.4	si:ch211-198o12.4	protein_coding	NP_001037800.1;XP_005167399.1	ZDB-GENE-060503-300	-6.42502	1.39606	5.41129e-16	2.05464e-14	0.753235	2.43824	0.753235	2.43824	27	225	0.375454	2.83537	0.768296	5.83623
555552	XM_005160159,XM_005160160,XM_021477386,XM_678101	si:ch211-133l11.10	si:ch211-133l11.10, transcript variant X2	protein_coding	XP_005160216.1;XP_005160217.1;XP_021333061.1;XP_683193.1	ZDB-GENE-141219-14	-3.08371	0.209048	3.7881e-05	0.000274915	0.616565	1.40603	0.616565	1.40603	21	84	0.227875	0.847425	0.466303	1.74431
555553	XM_017355965,XM_017355966,XM_021471116,XM_021475981	sdk1b	sidekick cell adhesion molecule 1b, transcript variant X3	protein_coding	XP_017211454.1;XP_017211455.1;XP_021331656.1	ZDB-GENE-090311-17	-2.10868	1.98957	5.0883e-05	0.000357587	1.81301	2.65622	1.81301	2.65622	99	270	0.259872	0.699667	0.53178	1.44017
555583	XM_017353955,XM_017353956,XM_678134	dlec1	deleted in lung and esophageal cancer 1, transcript variant X2	protein_coding	XP_017209444.1;XP_017209445.1;XP_683226.4	ZDB-GENE-091204-65	-5.13589	4.34083	2.04882e-24	2.65727e-22	2.92151	5.12048	2.92151	5.12048	259	1720	0.886715	5.27527	1.8145	10.8584
555593	NM_001128332,XM_005159330,XM_009293949,XM_021468068,XM_021468069,XM_021468070	si:ch211-80h18.1	si:ch211-80h18.1	protein_coding	NP_001121804.1;XP_005159387.1;XP_009292224.1;XP_021323743.1;XP_021323744.1;XP_021323745.1	ZDB-GENE-070705-257	-5.14595	1.6444	1.48813e-14	4.65802e-13	0.992961	2.61054	0.992961	2.61054	39	260	0.281679	1.75012	0.576403	3.60239
555601	NM_001077369,NM_001077369_dup1	ccdc151	coiled-coil domain containing 151	protein_coding	NP_001070837.2	ZDB-GENE-061013-787	-3.47905	2.76284	8.84256e-13	2.19797e-11	1.99862	3.51485	1.99862	3.51485	118	531	1.19184	4.79452	1.83723	9.86888
555623	XM_017357838,XM_678190	cps1	carbamoyl-phosphate synthase 1, mitochondrial, transcript variant X1	protein_coding	XP_017213327.1;XP_683282.4	ZDB-GENE-081105-17	-2.52999	1.23412	1.06385e-05	8.69089e-05	1.19847	2.09777	1.19847	2.09777	51	167	0.208391	0.495652	0.426431	1.02023
555628	XM_678195	itpripl2	inositol 1,4,5-trisphosphate receptor interacting protein like 2	protein_coding	XP_683287.5	.	-2.47085	1.57305	6.04099e-06	5.21304e-05	1.41999	2.36312	1.41999	2.36312	66	211	0.256292	0.738786	0.524454	1.52069
555631	XM_678198	si:ch73-196l6.5	si:ch73-196l6.5	protein_coding	XP_683290.3	ZDB-GENE-140106-79	3.55062	-1.20016	0.00128011	0.00628869	0.709101	0.23486	0.709101	0.23486	25	9	0.243829	0.0786	0.498951	0.161787
555635	NM_001044337,XM_005159646,XM_005159647,XM_021468071	fndc5b	fibronectin type III domain containing 5b	protein_coding	NP_001037802.1;XP_005159703.1;XP_005159704.1;XP_021323746.1	ZDB-GENE-060503-916	2.71757	0.800705	9.49992e-06	7.84395e-05	1.81301	0.943546	1.81301	0.943546	99	47	0.750011	0.256562	1.53476	0.528098
555640	XM_005170195,XM_678210	fam184a	family with sequence similarity 184, member A, transcript variant X1	protein_coding	XP_005170252.1;XP_683302.2	ZDB-GENE-041014-214	-2.25636	2.35329	3.675e-06	3.32578e-05	2.03483	2.99876	2.03483	2.99876	122	356	0.501892	1.32049	1.02703	2.71806
555689	XM_678279	si:ch211-210b2.3	si:ch211-210b2.3	protein_coding	XP_683371.5	ZDB-GENE-131122-13	2.56515	-1.25037	0.0156043	0.0519392	0.640261	0.282238	0.640261	0.282238	22	11	0.11299	0.051123	0.231213	0.10523
555705	NM_001080558,NM_001080558_dup1,XM_009295313,XM_009295314,XM_009295315,XM_021468848	dnai1.2	dynein, axonemal, intermediate chain 1, paralog 2	protein_coding	NP_001074027.1	ZDB-GENE-070112-1302	-3.54034	3.47845	1.25645e-14	3.95645e-13	2.55463	4.19115	2.55463	4.19115	192	879	1.53459	6.34601	3.14025	13.0624
555710	NM_001045845	zgc:153293	zgc:153293	protein_coding	NP_001039310.2	ZDB-GENE-060825-315	-2.44655	1.11505	3.56868e-05	0.000260579	1.14977	1.99488	1.14977	1.99488	48	152	0.714743	2.0357	1.46259	4.19022
555714	NM_001044338,XM_009299961	rad51ap1	RAD51 associated protein 1	protein_coding	NP_001037803.2;XP_009298236.1	ZDB-GENE-050419-96	-2.57962	2.22012	1.84207e-07	2.16123e-06	1.83371	2.92977	1.83371	2.92977	101	337	1.04037	3.15353	2.12892	6.49111
555725	NM_001037374,XM_005157481	pcyt1bb	phosphate cytidylyltransferase 1, choline, beta b	protein_coding	NP_001032451.1;XP_005157538.1	ZDB-GENE-051120-48	2.26936	6.27507	1.80798e-08	2.48517e-07	6.76131	5.59576	6.76131	5.59576	4233	2411	47.5134	24.1594	97.2273	49.7288
555768	XM_021467400,XM_021467401,XM_021473125,XM_021473126	cuzd1.2	CUB and zona pellucida-like domains 1, tandem duplicate 2, transcript variant X2	protein_coding	XP_021323075.1;XP_021323076.1	ZDB-GENE-131119-30	2.91912	8.18194	1.72893e-13	4.77305e-12	8.7602	7.22102	8.7602	7.22102	17037	7544	136.596	53.9995	279.518	111.151
555775	NM_001079836	ginm1	glycoprotein integral membrane 1	protein_coding	NP_001073305.1	ZDB-GENE-030131-5900	-2.13646	5.31637	2.67063e-07	3.0368e-06	4.72061	5.78651	4.72061	5.78651	999	2759	10.07	24.8354	20.6063	51.1203
555778	NM_001039808,NM_001039808_dup1	slc2a1a	solute carrier family 2 (facilitated glucose transporter), member 1a	protein_coding	NP_001034897.1	ZDB-GENE-030131-3158	-5.55394	-2.13694	0.0264707	0.0799615	0.0714646	0.372567	0.0714646	0.372567	2	15	0.014391	0.140129	0	0.288437
555782	XM_009297924,XM_009297926,XM_021470645	ccdc135	coiled-coil domain containing 135, transcript variant X1	protein_coding	XP_009296199.1;XP_009296201.1;XP_021326320.1	ZDB-GENE-120406-10	-3.90285	3.20642	7.13066e-16	2.68029e-14	2.24261	3.96121	2.24261	3.96121	147	742	0.933123	4.16457	1.90946	8.57221
555786	NM_001123007,XM_021479177	npm2b	nucleophosmin/nucleoplasmin, 2b	protein_coding	NP_001116479.2;XP_021334852.1	ZDB-GENE-070410-125	-2.31069	-0.628483	0.0133442	0.0458018	0.438804	0.867922	0.438804	0.867922	14	42	0.325905	0.936569	0.666903	1.9278
555795	XM_021477947,XM_698132	si:ch211-260e23.9	si:ch211-260e23.9	protein_coding	XP_703224.2	ZDB-GENE-141222-48	3.73185	4.45628	1.83983e-17	8.53129e-16	5.15415	3.36062	5.15415	3.36062	1363	472	19.8071	6.12804	40.5315	12.6138
555816	NM_001144786	si:ch1073-126c3.2	si:ch1073-126c3.2	protein_coding	NP_001138258.1	ZDB-GENE-030131-4602	-2.59109	8.54148	4.65107e-11	9.25937e-10	7.70372	9.07304	7.70372	9.07304	8171	27367	101.51	303.607	207.721	624.934
555835	NM_001162847	zp3d.2	zona pellucida glycoprotein 3d tandem duplicate 2	protein_coding	NP_001156319.1	ZDB-GENE-030131-5363	-3.58181	0.766578	1.09469e-07	1.33271e-06	0.774806	1.82931	0.774806	1.82931	28	130	0.331293	1.36842	0.677929	2.81671
555839	XM_678483	lrfn5b	leucine rich repeat and fibronectin type III domain containing 5b	protein_coding	XP_683575.2	ZDB-GENE-080327-20	-2.55987	-1.10609	0.023845	0.0735564	0.296925	0.668399	0.296925	0.668399	9	30	0.04879	0.154382	0.09984	0.317775
555846	XM_678490	armc2	armadillo repeat containing 2	protein_coding	XP_683582.4	ZDB-GENE-041014-7	-4.93074	1.48146	1.85127e-13	5.07337e-12	0.93666	2.46415	0.93666	2.46415	36	230	0.175947	1.01924	0.360042	2.09797
555848	NM_001328400	cpdb	carboxypeptidase D, b	protein_coding	NP_001315329.1	ZDB-GENE-060929-1270	-15.6859	0.664432	2.75561e-18	1.4128e-16	0.236021	1.93685	0.236021	1.93685	7	144	0.030056	0.599899	0.061503	1.23481
555871	XM_698187	si:ch211-286b5.2	si:ch211-286b5.2	protein_coding	XP_703279.2	ZDB-GENE-121214-251	-10.0779	1.96181	9.25747e-26	1.45231e-23	0.753235	2.98808	0.753235	2.98808	27	353	0.225154	2.63155	0.460735	5.41668
555918	XM_678578	zdhhc8a	zinc finger, DHHC-type containing 8a	protein_coding	XP_683670.3	ZDB-GENE-091118-26	-4.03659	0.502196	8.55154e-08	1.0603e-06	0.616565	1.66029	0.616565	1.66029	21	110	0.159567	0.748341	0.326525	1.54036
555920	XM_005163367,XM_678580	pip4k2ab	phosphatidylinositol-5-phosphate 4-kinase, type II, alpha b, transcript variant X2	protein_coding	XP_005163424.1;XP_683672.2	ZDB-GENE-070912-272	-2.54233	2.58636	6.96363e-08	8.74593e-07	2.12157	3.25177	2.12157	3.25177	132	434	0.696889	2.07207	1.42605	4.26507
555922	XM_009298790,XM_021473928,XM_021473929,XM_678582	kcnab1b	potassium voltage-gated channel, shaker-related subfamily, beta member 1 b, transcript variant X1	protein_coding	XP_021329603.1;XP_021329604.1	ZDB-GENE-070912-690	-2.67422	-0.224957	0.00106592	0.00537762	0.517683	1.11035	0.517683	1.11035	17	59	0.106957	0.433122	0.218866	0.891526
555955	NM_001110518,NM_001110518_dup1,NM_001110518_dup2	cand2	cullin-associated and neddylation-dissociated 2 (putative)	protein_coding	NP_001103988.1	ZDB-GENE-060503-645	-2.2444	-0.0493468	0.00501247	0.0202751	0.640261	1.17453	0.640261	1.17453	22	64	0.110502	0.284803	0.178623	0.377062
555969	NM_001044341,XM_005170036,XM_009294214,XM_021468072	lpcat1	lysophosphatidylcholine acyltransferase 1	protein_coding	NP_001037806.2;XP_005170093.1;XP_009292489.1;XP_021323747.1	ZDB-GENE-060503-915	-2.11568	2.32452	2.35145e-05	0.000178103	2.06141	2.94825	2.06141	2.94825	125	342	0.990617	2.7255	2.02711	5.61008
555974	NM_001114739,XM_005155954,XM_005155955,XM_005155956	mknk1	MAP kinase interacting serine/threonine kinase 1	protein_coding	NP_001108211.2;XP_005156011.1;XP_005156012.1;XP_005156013.1	ZDB-GENE-080220-11	-2.72913	4.61205	4.24162e-11	8.46998e-10	3.81523	5.19741	3.81523	5.19741	515	1817	3.5499	11.356	7.26421	23.3747
555981	NM_001130768,XM_005155655,XM_021479624	zgc:193807	zgc:193807	protein_coding	NP_001124240.1;XP_005155712.1;XP_021335299.1	ZDB-GENE-081022-42	-4.69275	2.32127	3.01054e-16	1.17371e-14	1.44711	3.1879	1.44711	3.1879	68	413	0.765602	3.97449	1.56666	8.18094
555986	NM_001200000	si:dkey-33m11.6	si:dkey-33m11.6	protein_coding	NP_001186929.1	ZDB-GENE-141216-479	-3.15438	-0.898401	0.00339476	0.0145898	0.296925	0.788112	0.296925	0.788112	9	37	0.10545	0.421971	0.215783	0.868571
555988	NM_001328140	si:rp71-1d10.5	si:rp71-1d10.5	protein_coding	NP_001315069.1	ZDB-GENE-141222-27	-2.44857	0.096759	0.00115029	0.00574682	0.663575	1.28332	0.663575	1.28332	23	73	0.679389	1.91583	1.39024	3.94349
556016	XM_017351398	dcst1	DC-STAMP domain containing 1	protein_coding	XP_017206887.1	ZDB-GENE-070809-5	-8.38665	2.92685	1.25599e-29	3.04683e-27	1.37832	3.85162	1.37832	3.85162	63	684	0.298877	2.9311	0.611596	6.03327
556023	XM_009303124,XM_021471892	dnah2	dynein, axonemal, heavy chain 2, transcript variant X2	protein_coding	XP_021327567.1	ZDB-GENE-130530-910	-5.35851	5.79776	8.6872e-28	1.6735e-25	4.20706	6.5641	4.20706	6.5641	688	4766	1.0411	6.82846	2.13041	14.0555
556054	XM_003200433	LOC556054	protein arginine N-methyltransferase 8-B-like	protein_coding	XP_003200481.1	.	-3.56369	-1.29057	0.00418133	0.0173884	0.204577	0.632288	0.204577	0.632288	6	28	0.036313	0.165095	0.074308	0.339825
556113	XM_005161116,XM_009295256,XM_009295257,XM_009295258,XM_009295259,XM_678843	akna	AT-hook transcription factor, transcript variant X2	protein_coding	XP_005161173.1;XP_009293531.1;XP_009293532.1;XP_009293533.1;XP_009293534.1;XP_683935.4	ZDB-GENE-091204-170	-2.86048	2.82402	7.08382e-10	1.21221e-08	2.21132	3.50988	2.21132	3.50988	143	529	0.495314	1.65115	1.01357	3.39866
556125	XM_009291379	si:dkey-7i4.24	si:dkey-7i4.24	protein_coding	XP_009289654.1	ZDB-GENE-030131-1157	2.44944	2.96641	5.23206e-08	6.70292e-07	3.59343	2.46415	3.59343	2.46415	436	230	5.06509	2.38365	10.3648	4.90642
556133	NM_001039809	zte38	zebrafish testis-expressed 38	protein_coding	NP_001034898.1	ZDB-GENE-060312-39	-4.9827	3.18976	1.36335e-20	9.81277e-19	2.00776	4.006	2.00776	4.006	119	767	1.59571	9.24064	3.26532	19.0206
556141	XM_001921487,XM_009295395,XM_009295396,XM_021474449	myo7ab	myosin VIIAb, transcript variant X1	protein_coding	XP_001921522.2;XP_009293670.1;XP_009293671.1	ZDB-GENE-091110-4	2.06904	1.90137	8.12107e-05	0.000543875	2.58547	1.77238	2.58547	1.77238	197	123	0.469089	0.261774	0.959903	0.538828
556154	NM_001130397,XM_005165471	mamdc2a	MAM domain containing 2a	protein_coding	NP_001123869.1;XP_005165528.1	ZDB-GENE-060526-16	2.03297	1.95275	9.92037e-05	0.000650247	2.62163	1.82131	2.62163	1.82131	203	129	1.82005	1.03142	3.72439	2.12304
556158	NM_001166329,XM_009303065,XM_009303066,XM_021477537	nlgn2a	neuroligin 2a	protein_coding	NP_001159801.1;XP_009301340.1;XP_009301341.1;XP_021333212.1	ZDB-GENE-090918-2	-2.42742	2.42674	4.8408e-07	5.2385e-06	2.03483	3.09145	2.03483	3.09145	122	383	0.407469	1.0598	0.833807	2.18145
556160	XM_678897	gna14a	guanine nucleotide binding protein (G protein), alpha 14a	protein_coding	XP_683989.2	ZDB-GENE-081105-76	-2.3522	-0.133034	0.00316175	0.0137121	0.592472	1.13636	0.592472	1.13636	20	61	0.215353	0.601856	0.44068	1.23884
556170	XM_678907	LOC556170	uncharacterized LOC556170	protein_coding	XP_683999.4	.	-2.10625	0.445695	0.00240092	0.0108339	0.878072	1.4688	0.878072	1.4688	33	90	0.251004	0.61685	0.513632	1.2697
556175	XM_001919266,XM_009297492	lrrc34	leucine rich repeat containing 34, transcript variant X2	protein_coding	XP_001919301.4;XP_009295767.1	ZDB-GENE-091118-73	-3.27288	1.61217	3.90393e-09	6.01996e-08	1.26095	2.47948	1.26095	2.47948	55	233	0.648545	2.42378	1.32713	4.98903
556193	NM_001145563,XM_017354910	sgms2	sphingomyelin synthase 2	protein_coding	NP_001139035.1;XP_017210399.1	ZDB-GENE-070730-2	-2.26016	-0.558098	0.0181302	0.0588517	0.465579	0.898649	0.465579	0.898649	15	44	0.162912	0.430029	0.333368	0.885158
556195	XM_005155280,XM_021472273,XM_678946	mtus2a	microtubule associated tumor suppressor candidate 2a, transcript variant X1	protein_coding	XP_005155337.1;XP_684038.3	ZDB-GENE-091204-75	6.94441	-0.456461	2.89012e-08	3.85057e-07	1.16619	0.23486	1.16619	0.23486	49	9	0.223477	0.033618	0.457304	0.069198
556236	XM_021476432,XM_021476433,XM_021476434	acacb	acetyl-CoA carboxylase beta, transcript variant X3	protein_coding	XP_021332107.1;XP_021332108.1;XP_021332109.1	ZDB-GENE-060526-132	2.03796	9.04435	6.83901e-07	7.16701e-06	9.47034	8.44532	9.47034	8.44532	27897	17694	55.6146	31.5248	113.805	64.8897
556245	NM_001128235	si:dkey-20d21.12	si:dkey-20d21.12	protein_coding	NP_001121707.1	ZDB-GENE-081104-365	-2.42609	1.16381	3.43138e-05	0.000251324	1.18242	2.03	1.18242	2.03	50	157	0.754514	2.13491	1.54397	4.39443
556258	NM_001305571	tcap	titin-cap (telethonin)	protein_coding	NP_001292500.1	ZDB-GENE-070501-5	3.14532	0.759857	7.81532e-07	8.08344e-06	1.8234	0.852309	1.8234	0.852309	100	41	1.55928	0.568828	3.19076	1.17086
556262	XM_021473096,XM_679014	si:ch211-207n2.8	si:ch211-207n2.8, transcript variant X2	protein_coding	XP_021328771.1	ZDB-GENE-131121-455	3.30241	0.812134	2.00336e-07	2.33687e-06	1.87425	0.852309	1.87425	0.852309	105	41	0.467223	0.1481	0.956083	0.304844
556301	XM_017351790,XM_017351791,XM_021467467	rbm33b	RNA binding motif protein 33b, transcript variant X3	protein_coding	XP_017207279.1;XP_017207280.1;XP_021323142.1	ZDB-GENE-060526-276	-2.07885	1.56338	0.000186934	0.00114588	1.52555	2.29545	1.52555	2.29545	74	199	0.603667	1.46951	1.23529	3.02479
556315	NM_001030099	gxylt1b	glucoside xylosyltransferase 1b	protein_coding	NP_001025270.1	ZDB-GENE-041210-116	-2.42915	-0.101353	0.00192057	0.00890882	0.592472	1.16192	0.592472	1.16192	20	63	0.282126	0.809743	0.577319	1.66675
556318	NM_001030100,NM_001030100_dup1,NM_001030100_dup2	noxa1	NADPH oxidase activator 1	protein_coding	NP_001025271.1	ZDB-GENE-050913-32	2.48902	2.36853	1.82022e-07	2.13751e-06	3.05972	1.98059	3.05972	1.98059	289	150	5.13745	2.38016	10.5128	4.89923
556322	NM_001110023,NM_001110023_dup1,NM_001110023_dup2,XM_005168768	zgc:162324	zgc:162324	protein_coding	NP_001103493.1	ZDB-GENE-070410-73	-5.06497	1.69597	1.13562e-14	3.60194e-13	1.02931	2.65171	1.02931	2.65171	41	269	0.291685	1.72356	0.18298	1.40165
556339	XM_021472626,XM_021480717	LOC556339	cGMP-dependent protein kinase 2-like	protein_coding	XP_021336392.1	.	-4.31642	-0.075507	2.63117e-06	2.43842e-05	0.411522	1.28332	0.411522	1.28332	13	73	0.08753	0.431175	0.179114	0.887517
556414	XM_021471185,XM_021471186,XM_021476315	wdr19	WD repeat domain 19, transcript variant X1	protein_coding	XP_021331990.1	ZDB-GENE-090313-277	-2.57274	3.46563	3.93211e-09	6.05985e-08	2.83688	4.07151	2.83688	4.07151	242	805	0.909518	2.70896	1.86116	5.57603
556445	NM_001083825,XM_005173960,XR_002456414	gls2b	glutaminase 2b (liver, mitochondrial)	protein_coding	NP_001077294.1;XP_005174017.1	ZDB-GENE-050208-408	-5.38911	2.6628	4.21887e-20	2.81248e-18	1.56323	3.52965	1.56323	3.52965	77	537	0.543176	3.81925	1.11151	7.86142
556489	NM_001044349,XM_009303217,XM_009303219,XM_009303221,XM_021477538,XM_021477539,XM_021477540,XM_021477541,XM_021477544,XR_002459139	mybpc3	myosin binding protein C, cardiac	protein_coding	NP_001037814.2;XP_009301492.1;XP_009301494.1;XP_009301496.1;XP_021333213.1;XP_021333214.1;XP_021333215.1;XP_021333216.1;XP_021333219.1	ZDB-GENE-070112-2362	-20.8941	2.82158	1.66969e-44	1.45814e-41	0.709101	3.8398	0.709101	3.8398	25	678	0.102061	2.71685	0.208849	5.59226
556493	NM_200330,NM_200330_dup1	ncapd3	non-SMC condensin II complex, subunit D3	protein_coding	NP_956624.1	ZDB-GENE-040426-737	-2.40827	3.47287	3.81861e-08	4.99469e-07	2.90204	4.05285	2.90204	4.05285	255	794	1.06434	2.96819	1.25218	2.96663
556495	NM_001077541,XM_005160003	clgn	calmegin	protein_coding	NP_001071009.1;XP_005160060.1	ZDB-GENE-060929-708	-2.81357	4.8926	7.88928e-12	1.71671e-10	4.04785	5.48306	4.04785	5.48306	612	2226	4.17168	13.009	8.53657	26.7773
556520	XM_001920737	celsr1b	cadherin EGF LAG seven-pass G-type receptor 1b	protein_coding	XP_001920772.2	ZDB-GENE-050823-4	-3.34866	3.51732	1.21613e-13	3.40399e-12	2.63938	4.21118	2.63938	4.21118	206	892	0.296265	1.14624	0.606251	2.35939
556528	NM_001030101,XM_005173961,XM_009296105	rdh5	retinol dehydrogenase 5 (11-cis/9-cis)	protein_coding	NP_001025272.1;XP_005174018.1;XP_009294380.1	ZDB-GENE-050208-411	-11.2594	-2.14296	0.00141036	0.00684008	0.0361747	0.394292	0.0361747	0.394292	1	16	0.002784	0.159426	0.005698	0.328156
556571	NM_001037378,NM_001037378_dup1	primpol	primase and polymerase (DNA-directed)	protein_coding	NP_001032455.1	ZDB-GENE-051113-100	-2.47265	2.24537	4.54486e-07	4.93865e-06	1.8842	2.93719	1.8842	2.93719	106	339	1.00611	2.89544	1.46355	1.80627
556578	XM_005169046,XM_005169047,XM_009303597,XM_009303598,XM_009303599	ampd3a	adenosine monophosphate deaminase 3a, transcript variant X4	protein_coding	XP_005169103.1;XP_005169104.1;XP_009301872.1;XP_009301873.1;XP_009301874.1	ZDB-GENE-110407-2	3.43235	1.21952	6.27395e-09	9.33397e-08	2.19541	1.02936	2.19541	1.02936	141	53	0.581352	0.174762	1.18963	0.359724
556582	XM_021466412,XM_021466413	grik4	glutamate receptor, ionotropic, kainate 4, transcript variant X1	protein_coding	XP_021322087.1;XP_021322088.1	ZDB-GENE-070821-5	-3.00757	1.29988	1.94613e-07	2.27619e-06	1.13317	2.2	1.13317	2.2	47	183	0.173628	0.606489	0.355297	1.24838
556596	NM_001302229,XM_005156934,XM_009307409,XR_002459808,XR_002459809	prom2	prominin 2	protein_coding	NP_001289158.1;XP_005156991.1;XP_009305684.1	ZDB-GENE-080723-16	2.03711	6.19786	9.6155e-07	9.79457e-06	6.63579	5.6242	6.63579	5.6242	3877	2460	18.0887	9.35068	37.0151	19.2471
556598	NM_001044808,NM_001044808_dup1,NM_001044808_dup2	si:dkey-21e2.16	si:dkey-21e2.16	protein_coding	NP_001038273.1	ZDB-GENE-050208-698	3.77986	-2.14348	0.0264707	0.0799615	0.383715	0.109126	0.383715	0.109126	12	4	0.237901	0.060535	0.486821	0.124602
556600	XM_021473566,XM_679439	wfdc2	WAP four-disulfide core domain 2, transcript variant X1	protein_coding	XP_684531.2	ZDB-GENE-090313-47	-2.87555	-1.14302	0.0140563	0.0477135	0.266794	0.668399	0.266794	0.668399	8	30	0.217606	0.793805	0.44529	1.63394
556601	NM_001077372,XM_017353833	slc22a13b	solute carrier family 22 member 13b	protein_coding	NP_001070840.2;XP_017209322.1	ZDB-GENE-061013-532	4.08759	2.52676	2.67478e-15	9.34354e-14	3.35649	1.70444	3.35649	1.70444	364	115	2.81702	0.788703	5.7645	1.62344
556606	XM_009301378,XM_021476435	myo1ha	myosin IHa, transcript variant X2	protein_coding	XP_009299653.1;XP_021332110.1	ZDB-GENE-060531-78	2.40413	2.3429	5.42666e-07	5.81723e-06	3.02414	1.98775	3.02414	1.98775	281	151	1.35778	0.653968	2.77844	1.3461
556612	NM_001123237	serpine3	serpin peptidase inhibitor, clade E (nexin, plasminogen activator inhibitor type 1), member 3	protein_coding	NP_001116709.1	ZDB-GENE-050309-223	-2.31466	0.0412338	0.00291723	0.0127636	0.663575	1.23598	0.663575	1.23598	23	69	0.224781	0.608714	0.459971	1.25296
556621	NM_001115049,NM_001115049_dup1,NM_001115049_dup2,XM_005162795	ccl34b.4	chemokine (C-C motif) ligand 34b, duplicate 4	protein_coding	NP_001108521.2	ZDB-GENE-091204-344	-2.45276	0.636677	0.000202944	0.00123049	0.897866	1.64224	0.897866	1.64224	34	108	0.7575	2.22834	1.07748	3.30675
556666	XM_003201027,XM_021473469,XM_021474471	si:dkey-21e2.13	si:dkey-21e2.13	protein_coding	XP_003201075.3	ZDB-GENE-050208-379	2.20779	-0.524874	0.0139996	0.0476148	0.93666	0.498267	0.93666	0.498267	36	21	0.770784	0.376241	1.57726	0.774439
556684	NM_001039828	slc15a2	solute carrier family 15 (oligopeptide transporter), member 2	protein_coding	NP_001034917.1	ZDB-GENE-030131-5866	2.73483	5.65389	9.31463e-12	2.01182e-10	6.22325	4.80483	6.22325	4.80483	2903	1372	16.7866	7.08176	34.3507	14.5769
556706	NM_001077373,NM_001077373_dup1	mks1	Meckel syndrome, type 1	protein_coding	NP_001070841.2	ZDB-GENE-030131-3813	-3.71727	2.35297	9.08396e-13	2.2537e-11	1.64749	3.15963	1.64749	3.15963	84	404	0.74808	3.2212	0.360964	3.64918
556743	NM_001199365,XM_009292336,XM_009292337,XM_009292338,XM_021466695	sema6e	sema domain, transmembrane domain (TM), and cytoplasmic domain, (semaphorin) 6E	protein_coding	NP_001186294.1;XP_009290611.1;XP_009290612.1;XP_009290613.1;XP_021322370.1	ZDB-GENE-040724-119	2.26579	4.1663	8.81276e-08	1.09114e-06	4.69397	3.58265	4.69397	3.58265	980	559	3.47081	1.73913	7.10237	3.57976
556746	XM_009299865	si:ch73-364h19.1	si:ch73-364h19.1	protein_coding	XP_009298140.1	ZDB-GENE-031010-45	-2.09637	1.40998	0.00022205	0.00133032	1.41999	2.17511	1.41999	2.17511	66	179	0.341355	0.828983	0.698519	1.70635
556747	XM_021474042,XM_679625	lrrc4ba	leucine rich repeat containing 4Ba	protein_coding	XP_684717.3	ZDB-GENE-080327-25	2.56681	-1.13607	0.0140563	0.0477135	0.686518	0.305356	0.686518	0.305356	24	12	0.153562	0.0696	0.314236	0.143264
556752	XM_021468203	itgb8	integrin, beta 8	protein_coding	XP_021323878.1	ZDB-GENE-071213-3	-2.08067	1.69206	0.000130123	0.000830475	1.61198	2.40117	1.61198	2.40117	81	218	0.661953	1.59347	1.35456	3.27995
556759	XM_679638	hcn4l	hyperpolarization activated cyclic nucleotide-gated potassium channel 4l	protein_coding	XP_684730.5	ZDB-GENE-110411-3	2.67327	-1.09834	0.0100683	0.0363995	0.709101	0.305356	0.709101	0.305356	25	12	0.07492	0.030216	0.15331	0.062195
556760	NM_001044352,XM_005159260	daw1	dynein assembly factor with WDR repeat domains 1	protein_coding	NP_001037817.1;XP_005159317.1	ZDB-GENE-050419-255	-6.31767	4.22287	3.27773e-29	7.52881e-27	2.60366	5.04866	2.60366	5.04866	200	1634	2.20282	16.1354	4.50766	33.2126
556770	NM_001099241	gpr183a	G protein-coupled receptor 183a	protein_coding	NP_001092711.1	ZDB-GENE-070615-28	-2.35597	1.86609	5.45617e-06	4.74904e-05	1.64749	2.59186	1.64749	2.59186	84	256	1.07586	2.9375	2.20155	6.04644
556789	NM_001099981,XM_009294727,XM_009294728,XM_009294730,XM_021468429	stxbp5a	syntaxin binding protein 5a (tomosyn)	protein_coding	NP_001093451.1;XP_009293002.1;XP_009293003.1;XP_009293005.1;XP_021324104.1	ZDB-GENE-041001-161	2.72279	1.24163	1.35273e-06	1.33737e-05	2.1466	1.17453	2.1466	1.17453	135	64	0.588623	0.245923	1.20451	0.506199
556794	NM_001256764,XM_017353579,XR_659675	ttll9	tubulin tyrosine ligase-like family, member 9	protein_coding	NP_001243693.1;XP_017209068.1	ZDB-GENE-030131-1582	-5.36836	1.83236	3.23946e-16	1.25921e-14	1.06477	2.78103	1.06477	2.78103	43	299	0.364286	3.25467	0.745443	6.69931
556815	NM_001044816,NM_001044816_dup1,XM_009306499,XM_009306500	nudt13	nudix (nucleoside diphosphate linked moiety X)-type motif 13	protein_coding	NP_001038281.1;XP_009304774.1;XP_009304775.1	ZDB-GENE-040724-60	-2.6597	0.798444	2.60615e-05	0.000196034	0.93666	1.78065	0.93666	1.78065	36	124	0.520326	1.46652	0.894421	1.63434
101882800	XR_224743,XR_660014	LOC101882800	uncharacterized LOC101882800, transcript variant X1	lncRNA	.	.	-18.9326	-1.55412	2.95077e-05	0.000218815	0.0361747	0.613888	0.0361747	0.613888	1	27	0.008092	0.742014	0.016559	1.52734
556872	XM_017357508,XM_021478474,XM_021478475,XM_021478476	LOC556872	novel protein similar to vertebrate membrane associated guanylate kinase, WW and PDZ domain containing 1 (MAGI1), transcript variant X2	protein_coding	XP_017212997.1;XP_021334149.1;XP_021334150.1;XP_021334151.1	.	-3.00433	-0.686286	0.00216503	0.00989388	0.355361	0.883367	0.355361	0.883367	11	43	0.019523	0.073328	0.03995	0.150936
556873	NM_001327929,NM_001327929_dup1	si:ch211-175f11.5	si:ch211-175f11.5	protein_coding	NP_001314858.1	ZDB-GENE-131121-583	2.25323	-0.572618	0.0119749	0.0418866	0.917393	0.478063	0.917393	0.478063	35	20	0.565234	0.285101	0.326882	0.586842
556894	NM_001030105,XM_005164535,XM_017355023,XM_021475033	tfec	transcription factor EC	protein_coding	NP_001025276.2;XP_005164592.1;XP_017210512.1;XP_021330708.1	ZDB-GENE-041210-21	-2.40697	2.80508	2.00622e-07	2.33917e-06	2.33989	3.43062	2.33989	3.43062	160	498	1.31517	3.92664	2.69126	8.08246
556898	XM_017351207	meox2a	mesenchyme homeobox 2a	protein_coding	XP_017206696.1	ZDB-GENE-080613-1	-3.15438	-0.898401	0.00339476	0.0145898	0.296925	0.788112	0.296925	0.788112	9	37	0.027826	0.111812	0.05694	0.230149
556920	NM_001044707,XM_005159261	slc19a3b	solute carrier family 19 (thiamine transporter), member 3b	protein_coding	NP_001038172.1;XP_005159318.1	ZDB-GENE-050419-166	2.15786	3.31931	1.5235e-06	1.49267e-05	3.86886	2.869	3.86886	2.869	536	321	4.30366	2.24773	8.80663	4.62665
556921	NM_001099983	arl14	ADP-ribosylation factor-like 14	protein_coding	NP_001093453.1	ZDB-GENE-070705-288	2.28839	3.4978	1.66203e-07	1.96585e-06	4.06108	2.97373	4.06108	2.97373	618	349	11.2139	5.64627	22.9471	11.6221
556924	XM_679860	si:ch211-285c6.1	si:ch211-285c6.1	protein_coding	XP_684952.2	ZDB-GENE-041001-89	-2.01302	0.176223	0.00952847	0.0348557	0.774806	1.28332	0.774806	1.28332	28	73	0.307225	0.721244	0.628679	1.48458
556925	XM_021468543	rfx6	regulatory factor X, 6	protein_coding	XP_021324218.1	ZDB-GENE-041014-299	2.7766	1.89997	4.34073e-08	5.62985e-07	2.69135	1.56772	2.69135	1.56772	215	100	0.899025	0.372519	1.83969	0.766781
556936	NM_001044817	ccdc87	coiled-coil domain containing 87	protein_coding	NP_001038282.2	ZDB-GENE-041210-118	-3.81665	1.18703	2.30104e-09	3.647e-08	0.93666	2.16882	0.93666	2.16882	36	178	0.475761	2.11968	0.973555	4.36307
556964	XM_021475253	si:dkey-21o22.2	si:dkey-21o22.2	protein_coding	XP_021330928.1	ZDB-GENE-061106-4	-2.33659	0.814165	0.000269543	0.00157875	1.01125	1.75569	1.01125	1.75569	40	121	0.318357	0.872309	0.651457	1.79553
557000	XM_021469909	sycp2	synaptonemal complex protein 2	protein_coding	XP_021325584.1	ZDB-GENE-090313-237	-5.0679	2.91809	5.9346e-20	3.86768e-18	1.79201	3.75418	1.79201	3.75418	97	636	1.10943	6.56149	2.27024	13.5059
557001	XM_679957	ttc34	tetratricopeptide repeat domain 34	protein_coding	XP_685049.4	ZDB-GENE-140106-266	-6.58274	1.26121	9.87798e-16	3.62964e-14	0.686518	2.32968	0.686518	2.32968	24	205	0.117205	0.911576	0.239838	1.87636
557002	XM_009296999,XM_021473729	myt1a	myelin transcription factor 1a	protein_coding	XP_021329404.1	ZDB-GENE-030131-3885	-4.62101	0.518061	7.34704e-09	1.08016e-07	0.567971	1.69571	0.567971	1.69571	19	114	0.089507	0.502862	0.18316	1.03507
557014	XM_021478854,XM_679972	als2a	amyotrophic lateral sclerosis 2a (juvenile)	protein_coding	XP_685064.6	ZDB-GENE-070402-2	-2.20347	5.11594	9.99794e-08	1.22433e-06	4.49877	5.60336	4.49877	5.60336	851	2424	2.50259	6.37129	5.12109	13.1144
557046	XM_005173160,XM_680022	slc26a2	solute carrier family 26 (anion exchanger), member 2, transcript variant X2	protein_coding	XP_005173217.1;XP_685114.1	ZDB-GENE-030717-3	2.11202	6.12593	2.76233e-07	3.13155e-06	6.58136	5.51935	6.58136	5.51935	3732	2284	30.0739	16.2745	61.5405	33.499
557052	XM_009298501,XM_009298502,XM_021467172	hfm1	HFM1, ATP-dependent DNA helicase homolog (S. cerevisiae), transcript variant X1	protein_coding	XP_009296776.1;XP_009296777.1;XP_021322847.1	ZDB-GENE-061207-43	-3.77086	4.39075	2.13244e-17	9.7842e-16	3.28689	5.08918	3.28689	5.08918	345	1682	1.23002	5.37666	2.51701	11.0671
557116	NM_001113581,NM_001113581_dup1	zgc:171579	zgc:171579	protein_coding	NP_001107053.1	ZDB-GENE-080204-32	-4.42181	2.18768	6.32902e-15	2.07787e-13	1.40623	3.0544	1.40623	3.0544	65	372	0.57227	2.93231	1.17104	6.03576
557131	XM_017356939,XM_680136	si:ch211-285c6.3	si:ch211-285c6.3, transcript variant X1	protein_coding	XP_017212428.1;XP_685228.2	ZDB-GENE-040724-148	3.67315	1.58638	6.7708e-11	1.32577e-09	2.51031	1.18703	2.51031	1.18703	185	65	1.71492	0.518459	3.50927	1.06718
557138	XM_005170279,XM_009295635	si:ch211-274p24.2	si:ch211-274p24.2, transcript variant X1	protein_coding	XP_005170336.1;XP_009293910.1	ZDB-GENE-050309-265	-3.0624	-1.24993	0.00841274	0.0313923	0.236021	0.632288	0.236021	0.632288	7	28	0.096424	0.381008	0.197314	0.784255
557181	NM_001031838,XM_005161414,XM_005161417	alg13	ALG13, UDP-N-acetylglucosaminyltransferase subunit	protein_coding	NP_001027008.1;XP_005161471.1;XP_005161474.1	ZDB-GENE-060307-1	-4.36354	0.378558	7.84581e-08	9.78821e-07	0.543046	1.58672	0.543046	1.58672	18	102	0.110439	0.57942	0.225993	1.19266
557184	NM_001030110,NM_001030110_dup1	acot14	si:dkeyp-89c11.2	protein_coding	NP_001025281.2	ZDB-GENE-041210-202	-2.00408	2.21402	9.84669e-05	0.000646247	2.01684	2.82968	2.01684	2.82968	120	311	1.09414	2.52864	2.23896	5.20487
557185	NM_001099447,XM_005165493	slc25a35	solute carrier family 25, member 35	protein_coding	NP_001092917.1;XP_005165550.1	ZDB-GENE-060526-142	-2.4342	2.64607	2.06793e-07	2.39945e-06	2.20338	3.28994	2.20338	3.28994	142	447	1.88795	5.78422	3.86334	11.906
557194	NM_001128689,NM_001128689_dup1	adrb1	adrenoceptor beta 1	protein_coding	NP_001122161.1	ZDB-GENE-081022-145	4.47513	-0.817766	3.79475e-05	0.00027517	0.917393	0.258743	0.917393	0.258743	35	10	0.521648	0.124936	1.06745	0.257165
557218	NM_001032729,XM_009294731	ust	uronyl-2-sulfotransferase	protein_coding	NP_001027901.1;XP_009293006.1	ZDB-GENE-041001-163	-2.223	2.21675	8.32361e-06	6.98495e-05	1.94255	2.87288	1.94255	2.87288	112	322	0.564019	1.36469	1.15416	2.80903
557221	NM_001137658,XM_009296245	frem1b	Fras1 related extracellular matrix 1b	protein_coding	NP_001131130.1;XP_009294520.1	ZDB-GENE-050208-783	-3.8609	1.44901	2.1116e-10	3.88224e-09	1.06477	2.38498	1.06477	2.38498	43	215	0.111869	0.506068	0.22892	1.04167
557251	NM_001044822	si:ch211-199m3.1	si:ch211-199m3.1	protein_coding	NP_001038287.1	ZDB-GENE-041014-338	-3.94987	0.0189731	3.13688e-06	2.87756e-05	0.465579	1.32916	0.465579	1.32916	15	77	0.601803	2.76611	1.23148	5.69367
557256	XM_021476833	vwa10.1	von Willebrand factor A domain containing 10, tandem duplicate 1	protein_coding	XP_021332508.1	ZDB-GENE-090313-291	-13.0063	0.76421	3.84914e-18	1.94679e-16	0.296925	2.00197	0.296925	2.00197	9	153	0.050676	0.849612	0.103698	1.74881
557261	NM_001126389	si:ch211-122l24.6	si:ch211-122l24.6	protein_coding	NP_001119861.1	ZDB-GENE-070912-34	-6.04444	2.62543	6.63411e-22	5.83245e-20	1.44711	3.51733	1.44711	3.51733	68	532	1.29033	9.09812	2.64043	18.7273
557279	NM_001025488	slc22a16	solute carrier family 22 (organic cation/carnitine transporter), member 16	protein_coding	NP_001020659.1	ZDB-GENE-041001-166	3.23873	3.23046	8.69829e-13	2.16416e-11	3.93742	2.43824	3.93742	2.43824	564	225	6.19563	2.20816	12.6782	4.54521
557295	NM_001111155,XM_017355026,XM_021475035	znf973	zinc finger protein 973	protein_coding	NP_001104625.1;XP_017210515.1;XP_021330710.1	ZDB-GENE-080218-9	-2.00596	-0.285311	0.0211578	0.0666644	0.592472	1.0154	0.592472	1.0154	20	52	0.204238	0.416748	0.417935	0.85782
557297	XM_017356994	kcnk7	potassium channel, subfamily K, member 7	protein_coding	XP_017212483.1	ZDB-GENE-110304-2	-7.99771	-1.26871	4.04722e-05	0.000292102	0.105912	0.703628	0.105912	0.703628	3	32	0.037934	0.477889	0.077625	0.983671
557305	XM_021480918,XM_021480919,XM_021480920,XM_021480921	zmp:0000000755	zmp:0000000755, transcript variant X4	protein_coding	XP_021336593.1;XP_021336594.1;XP_021336595.1;XP_021336596.1	ZDB-GENE-130530-758	-4.22527	2.78964	3.94307e-16	1.51918e-14	1.85412	3.59208	1.85412	3.59208	103	563	0.376109	1.8509	0.769636	3.80983
557315	NM_001099344,XM_021481418	kirrel3l	kin of IRRE like 3 like	protein_coding	NP_001092814.2;XP_021337093.1	ZDB-GENE-070831-1	-3.09276	2.76073	6.21576e-11	1.22625e-09	2.09609	3.47717	2.09609	3.47717	129	516	0.531286	1.90413	1.08718	3.91939
557341	NM_001082812,XM_005165150	cmklr1	chemokine-like receptor 1	protein_coding	NP_001076281.1;XP_005165207.1	ZDB-GENE-060526-126	-2.14986	4.8865	2.98458e-07	3.36169e-06	4.30297	5.36769	4.30297	5.36769	738	2051	6.08978	17.5351	12.4616	36.0937
557346	NM_001128691	zgc:193790	zgc:193790	protein_coding	NP_001122163.1	ZDB-GENE-080723-55	-2.57052	1.27764	7.57181e-06	6.40949e-05	1.21434	2.13696	1.21434	2.13696	52	173	0.903577	2.70203	1.849	5.56176
557352	NM_001030111	fstl3	follistatin-like 3 (secreted glycoprotein)	protein_coding	NP_001025282.2	ZDB-GENE-050913-111	2.99386	2.34513	7.46033e-10	1.26918e-08	3.103	1.82131	3.103	1.82131	299	129	3.93597	1.51778	8.05422	3.12413
557375	XM_005170784	csdc2b	cold shock domain containing C2, RNA binding b	protein_coding	XP_005170841.3	ZDB-GENE-110419-1	2.03138	5.57393	1.28814e-06	1.2793e-05	6.01811	5.01837	6.01811	5.01837	2513	1599	9.8526	5.59741	20.1615	11.5215
557378	XM_021471206,XM_021476622	si:ch211-76m11.7	si:ch211-76m11.7	protein_coding	XP_021332297.1	ZDB-GENE-041210-279	-41.3413	0.810914	6.59138e-25	9.3852e-23	0.105912	2.09114	0.105912	2.09114	3	166	0.050378	2.22204	0.103089	4.57377
557389	NM_001145687	soul2	heme-binding protein soul2	protein_coding	NP_001139159.1	ZDB-GENE-030131-2524	2.76882	1.21374	1.0928e-06	1.10244e-05	2.12996	1.1492	2.12996	1.1492	133	62	1.64816	0.681994	3.37266	1.40379
557409	NM_001098246,NM_001098246_dup1	zgc:198329	zgc:198329	protein_coding	NP_001091716.1	ZDB-GENE-080226-6	2.33944	4.97477	1.21187e-08	1.70974e-07	5.49277	4.30878	5.49277	4.30878	1734	958	16.101	7.9433	32.9476	16.3502
557419	XM_680487	epdl2	ependymin-like 2	protein_coding	XP_685579.4	ZDB-GENE-091204-250	3.13262	6.48868	8.04197e-15	2.60435e-13	7.09933	5.47417	7.09933	5.47417	5361	2212	120.157	44.2711	245.878	91.1261
557421	XM_009296341,XM_009296342,XM_680490	cbarpb	calcium channel, voltage-dependent, beta subunit associated regulatory protein b, transcript variant X2	protein_coding	XP_009294616.1;XP_009294617.1;XP_685582.5	ZDB-GENE-050208-507	-2.31195	-0.450234	0.00971496	0.0353552	0.491866	0.958207	0.491866	0.958207	16	48	0.07799	0.208621	0.159593	0.429418
557491	NM_001077145	bbs7	Bardet-Biedl syndrome 7	protein_coding	NP_001070613.1	ZDB-GENE-030219-90	-2.52522	2.87184	3.64992e-08	4.79079e-07	2.35429	3.50988	2.35429	3.50988	162	529	1.1368	3.32706	2.32626	6.84831
557494	XM_009302600,XM_680574	slc4a8	solute carrier family 4, sodium bicarbonate cotransporter, member 8, transcript variant X1	protein_coding	XP_009300875.1;XP_685666.5	ZDB-GENE-131119-88	-4.30787	2.02019	6.13925e-14	1.77726e-12	1.32083	2.89971	1.32083	2.89971	59	329	0.218495	1.1138	0.447108	2.29262
557511	XM_009306536,XM_021480270,XM_680591	grid1b	glutamate receptor, ionotropic, delta 1b, transcript variant X3	protein_coding	XP_009304811.1;XP_021335945.1;XP_685683.4	ZDB-GENE-121214-84	5.07218	0.208761	5.99278e-09	8.97171e-08	1.53822	0.457572	1.53822	0.457572	75	19	0.289915	0.063016	0.593257	0.129709
557556	NM_001044714,XM_005159679	dlgap3	discs, large (Drosophila) homolog-associated protein 3	protein_coding	NP_001038179.1;XP_005159736.1	ZDB-GENE-060503-413	-3.08371	0.209048	3.7881e-05	0.000274915	0.616565	1.40603	0.616565	1.40603	21	84	0.087308	0.321691	0.17866	0.662157
557582	XM_021477234,XM_021477235	si:dkey-28n18.9	si:dkey-28n18.9, transcript variant X2	protein_coding	XP_021332909.1;XP_021332910.1	ZDB-GENE-131127-205	2.65882	3.647	5.97883e-10	1.03392e-08	4.26155	2.97011	4.26155	2.97011	716	348	8.46062	3.61552	17.3131	7.44207
557621	XM_021467418,XM_021467419,XM_021467420,XM_021473173,XM_021473174	dlgap2a	discs, large (Drosophila) homolog-associated protein 2a, transcript variant X3	protein_coding	XP_021323093.1;XP_021323094.1;XP_021323095.1	ZDB-GENE-101215-1	3.43063	-0.088248	2.62032e-05	0.000196986	1.27615	0.498267	1.27615	0.498267	56	21	0.183183	0.058334	0.374851	0.120073
557637	NM_001025494	si:dkey-39a18.1	si:dkey-39a18.1	protein_coding	NP_001020665.2	ZDB-GENE-041210-127	5.91665	-1.18587	5.25415e-05	0.000367664	0.774806	0.160742	0.774806	0.160742	28	6	0.242549	0.042409	0.496332	0.087293
557642	XM_003199252,XM_017357854,XM_021479046	slc4a10b	solute carrier family 4, sodium bicarbonate transporter, member 10b, transcript variant X2	protein_coding	XP_003199300.4;XP_017213343.1;XP_021334721.1	ZDB-GENE-081105-62	5.02732	-0.330094	6.52268e-07	6.85745e-06	1.19847	0.328109	1.19847	0.328109	51	13	0.217984	0.049885	0.446064	0.102682
557675	NM_001077374,NM_001077374_dup1,XM_005162255	c1galt1a	core 1 synthase, glycoprotein-N-acetylgalactosamine 3-beta-galactosyltransferase, 1a	protein_coding	NP_001070842.1;XP_005162312.1	ZDB-GENE-061013-303	-2.93138	0.394859	3.70027e-05	0.000269408	0.709101	1.51911	0.709101	1.51911	25	95	0.239162	0.831481	0.29941	0.897305
557676	NM_001044836	si:dkey-14d8.7	si:dkey-14d8.7	protein_coding	NP_001038301.1	ZDB-GENE-041210-143	3.78119	4.2035	2.10328e-17	9.66734e-16	4.91284	3.12106	4.91284	3.12106	1147	392	35.0333	10.6837	71.689	21.991
557708	XM_009294789,XM_680817	si:ch211-199m3.4	si:ch211-199m3.4, transcript variant X1	protein_coding	XP_009293064.2;XP_685909.5	ZDB-GENE-041014-334	-4.03119	3.82763	6.57602e-18	3.23844e-16	2.72498	4.56251	2.72498	4.56251	221	1152	0.74375	3.47533	1.52194	7.1535
557757	XM_021480753,XM_680877	slc3a1	solute carrier family 3 (amino acid transporter heavy chain), member 1	protein_coding	XP_021336428.1	ZDB-GENE-090313-225	2.94377	4.75167	1.05089e-12	2.59249e-11	5.36438	3.87306	5.36438	3.87306	1583	695	10.4205	4.05277	21.3236	8.34209
557760	XM_009291773,XM_017351199,XM_017351200,XM_017351201,XM_021466456,XM_680880,XR_001795899,XR_001795900	wdr95	WD40 repeat domain 95, transcript variant X5	protein_coding	XP_009290048.1;XP_017206688.1;XP_017206689.1;XP_017206690.1;XP_021322131.1;XP_685972.5	ZDB-GENE-131127-243	-9.2148	3.75035	1.75314e-36	1.02068e-33	1.85412	4.6509	1.85412	4.6509	103	1228	0.393192	5.35894	0.804593	11.0307
557764	XM_009306294,XM_021479906,XM_021479907	megf6b	multiple EGF-like-domains 6b, transcript variant X1	protein_coding	XP_009304569.1;XP_021335581.1;XP_021335582.1	ZDB-GENE-101112-3	2.15199	1.11425	0.000305579	0.0017638	1.97086	1.23598	1.97086	1.23598	115	69	0.312153	0.167407	0.638763	0.344585
557772	XM_005159682,XM_005159684,XM_021468165,XM_021468166,XM_021468167,XM_021468168,XM_021468169,XM_021468170,XM_021468171,XM_021468172,XM_021468173,XM_021468174,XM_680892	si:ch211-250g4.3	si:ch211-250g4.3, transcript variant X10	protein_coding	XP_005159739.1;XP_005159741.1;XP_021323840.1;XP_021323841.1;XP_021323842.1;XP_021323843.1;XP_021323844.1;XP_021323845.1;XP_021323846.1;XP_021323847.1;XP_021323848.1;XP_021323849.1;XP_685984.6	ZDB-GENE-060503-506	2.34884	5.88821	5.39145e-09	8.14593e-08	6.39327	5.18422	6.39327	5.18422	3271	1800	1.29688	0.631067	2.65382	1.29897
557777	XM_005161423,XM_021469212,XM_680898	ebf1b	early B-cell factor 1b, transcript variant X1	protein_coding	XP_005161480.1;XP_021324887.1;XP_685990.6	ZDB-GENE-090814-2	2.57866	0.290863	0.000199275	0.00121188	1.44711	0.738018	1.44711	0.738018	68	34	0.205124	0.091516	0.419747	0.188373
557783	XM_009299570,XM_009299571,XM_009299572,XM_680904	si:ch211-195b15.7	si:ch211-195b15.7, transcript variant X1	protein_coding	XP_009297845.1;XP_009297846.1;XP_009297847.1;XP_685996.5	ZDB-GENE-131121-183	-2.04117	-0.487458	0.0300003	0.0882828	0.517683	0.91377	0.517683	0.91377	17	45	0.101479	0.244269	0.207657	0.502794
557793	NM_001123243	si:ch211-248e11.2	si:ch211-248e11.2	protein_coding	NP_001116715.1	ZDB-GENE-081104-197	-4.08455	2.96855	4.00233e-16	1.53975e-14	2.01684	3.74997	2.01684	3.74997	120	634	2.30551	10.9655	4.71779	22.571
557797	XM_680920	itgb2	integrin, beta 2	protein_coding	XP_686012.3	ZDB-GENE-110411-4	-2.02869	5.92735	1.23467e-06	1.23086e-05	5.3626	6.36531	5.3626	6.36531	1581	4146	8.09534	18.9644	16.5656	39.0356
557810	NM_001044841	mapk12b	mitogen-activated protein kinase 12b	protein_coding	NP_001038306.1	ZDB-GENE-041210-123	-2.17943	1.57064	7.15001e-05	0.000484791	1.49988	2.31836	1.49988	2.31836	72	203	0.911106	2.29438	1.86441	4.72267
557812	NM_001201530,NM_001201530_dup1,NM_001201530_dup2,NM_001201530_dup3,XM_005170920,XM_021474985	fam184b	family with sequence similarity 184, member B	protein_coding	NP_001188459.1	ZDB-GENE-090313-380	2.12487	-0.625819	0.020365	0.0647724	0.878072	0.478063	0.878072	0.478063	33	20	0.148505	0.076914	0.086196	0.041512
557816	XM_021472385,XM_021479984	LOC557816	uncharacterized LOC557816	protein_coding	XP_021335659.1	.	-4.59403	2.39706	3.55858e-16	1.37916e-14	1.51277	3.25177	1.51277	3.25177	73	434	0.332063	1.78807	0.679504	3.6805
557826	XM_680970	tmem145	transmembrane protein 145	protein_coding	XP_686062.6	ZDB-GENE-110411-84	5.98101	1.42773	1.28913e-16	5.30204e-15	2.48436	0.820568	2.48436	0.820568	181	39	0.71336	0.135991	1.45976	0.279919
557827	XM_005158654,XR_658651	ccdc175	coiled-coil domain containing 175, transcript variant X1	protein_coding	XP_005158711.1	ZDB-GENE-101202-3	-4.97543	3.07564	3.95906e-20	2.65957e-18	1.92336	3.89798	1.92336	3.89798	110	708	0.653528	3.83436	1.33732	7.89251
557839	NM_001089377	axdnd1	axonemal dynein light chain domain containing 1	protein_coding	NP_001082846.1	ZDB-GENE-050208-341	-3.66821	3.72647	8.88105e-16	3.30035e-14	2.73051	4.43861	2.73051	4.43861	222	1053	1.28665	5.47079	2.63289	11.2609
557843	XM_680986	hcn4	hyperpolarization activated cyclic nucleotide-gated potassium channel 4	protein_coding	XP_686078.4	ZDB-GENE-050420-360	-3.111	0.841814	1.40454e-06	1.38545e-05	0.878072	1.85304	0.878072	1.85304	33	133	0.115417	0.422514	0.236179	0.869688
557850	NM_001042730,XM_005165151,XM_005165152	trpv4	transient receptor potential cation channel, subfamily V, member 4	protein_coding	NP_001036195.1;XP_005165208.1;XP_005165209.1	ZDB-GENE-030912-7	-3.07241	4.35741	4.09747e-13	1.06922e-11	3.46331	4.9919	3.46331	4.9919	395	1569	1.94986	6.50753	3.99003	13.3949
557854	XM_680999	slc19a3a	solute carrier family 19 (thiamine transporter), member 3a	protein_coding	XP_686091.3	ZDB-GENE-110411-41	5.92686	3.42778	9.5002e-26	1.48152e-23	4.27864	2.03692	4.27864	2.03692	725	158	5.30204	1.03089	10.8496	2.12195
557863	XM_001919111	kif17	kinesin family member 17	protein_coding	XP_001919146.1	ZDB-GENE-080724-12	-5.13707	2.74602	1.43178e-19	8.7439e-18	1.65913	3.59677	1.65913	3.59677	85	565	0.519242	3.08171	1.06253	6.34329
557879	XM_017356052,XM_021471194,XM_021473899,XM_021474585,XM_021475907	si:dkeyp-26a9.2	si:dkeyp-26a9.2, transcript variant X3	protein_coding	XP_017211541.2;XP_021326869.1	ZDB-GENE-090313-379	-2.96939	2.528	7.36631e-10	1.25481e-08	1.95205	3.25177	1.95205	3.25177	113	434	0.621774	2.08393	1.27234	4.28949
557884	NM_001324527,NM_001324527_dup1,XM_021480115	slc16a8	solute carrier family 16 (monocarboxylate transporter), member 8	protein_coding	NP_001311456.1	ZDB-GENE-121128-1	-4.7017	1.2608	4.73449e-12	1.06471e-10	0.858001	2.27217	0.858001	2.27217	32	195	0.204734	1.37263	0.287551	0.993689
557905	XM_005163452,XM_021467496	ankrd33bb	ankyrin repeat domain 33Bb, transcript variant X2	protein_coding	XP_005163509.1;XP_021323171.1	ZDB-GENE-070912-531	4.80464	-1.6425	0.00169524	0.00801546	0.567971	0.135165	0.567971	0.135165	19	5	0.076571	0.014891	0.156689	0.030652
557914	NM_001018145,XM_009296250	nphs2	nephrosis 2, idiopathic, steroid-resistant (podocin)	protein_coding	NP_001018155.2;XP_009294525.1	ZDB-GENE-051102-2	-7.74888	-1.30482	6.47698e-05	0.000442941	0.105912	0.686121	0.105912	0.686121	3	31	0.026232	0.28505	0.05368	0.586738
557915	NM_001044845	tssk6	testis-specific serine kinase 6	protein_coding	NP_001038310.1	ZDB-GENE-060216-3	-4.07776	1.37384	7.58672e-11	1.47342e-09	0.992961	2.33531	0.992961	2.33531	39	206	0.886856	4.24111	1.81479	8.72975
557931	NM_001128693,XM_005166043,XM_005166044	tatdn2	TatD DNase domain containing 2	protein_coding	NP_001122165.1;XP_005166100.1;XP_005166101.1	ZDB-GENE-081022-51	-5.31357	1.53047	1.69521e-14	5.25596e-13	0.917393	2.51957	0.917393	2.51957	35	241	0.264514	1.56781	0.541278	3.22713
557984	XM_021466995	si:ch211-215k15.4	si:ch211-215k15.4	protein_coding	XP_021322670.1	ZDB-GENE-131127-215	6.09032	4.48319	1.69787e-29	4.04387e-27	5.30075	2.869	5.30075	2.869	1513	321	21.179	4.00775	43.3388	8.24942
557988	NM_001114415,NM_001114415_dup1,XM_017351930	hydin	HYDIN, axonemal central pair apparatus protein	protein_coding	NP_001107887.2;XP_017207419.1	ZDB-GENE-050419-219	-3.55094	5.36719	5.24466e-17	2.29008e-15	4.25581	6.02887	4.25581	6.02887	713	3273	0.998294	4.09347	1.10736	4.59943
557999	NM_001044850,XM_021469333	tdrd5	tudor domain containing 5	protein_coding	NP_001038315.1;XP_021325008.1	ZDB-GENE-050208-502	-9.09224	2.4197	8.89907e-28	1.7018e-25	1.02931	3.39065	1.02931	3.39065	41	483	0.230811	2.45456	0.472312	5.05237
558005	NM_001030113	rsph9	radial spoke head 9 homolog	protein_coding	NP_001025284.1	ZDB-GENE-051120-129	-8.69171	3.16303	6.76457e-32	2.363e-29	1.49988	4.07992	1.49988	4.07992	72	810	1.23008	12.3762	2.51714	25.4747
558006	NM_001044851,XM_009300144,XM_009300145,XM_009300146,XM_009300147,XM_009300148,XM_009300149,XM_009300150,XM_009300151,XM_009300153,XM_009300154,XM_009300155,XM_009300157,XM_009300158,XM_009300159	grip1	glutamate receptor interacting protein 1	protein_coding	NP_001038316.1;XP_009298419.1;XP_009298420.1;XP_009298421.1;XP_009298422.1;XP_009298423.1;XP_009298424.1;XP_009298425.1;XP_009298426.1;XP_009298428.1;XP_009298429.1;XP_009298430.1;XP_009298432.1;XP_009298433.1;XP_009298434.1	ZDB-GENE-041210-125	2.36621	0.858463	0.000129988	0.000829985	1.81301	1.04317	1.81301	1.04317	99	54	0.296128	0.142111	0.605972	0.292517
558026	XM_021469689	si:ch211-250k18.7	si:ch211-250k18.7	protein_coding	XP_021325364.1	ZDB-GENE-070912-246	2.5766	3.52031	2.67989e-09	4.21419e-08	4.12965	2.88827	4.12965	2.88827	650	326	4.78786	2.14346	9.79745	4.41202
558031	NM_001327908	efcab2	EF-hand calcium binding domain 2	protein_coding	NP_001314837.1	ZDB-GENE-070521-5	-4.46752	1.85638	8.62129e-14	2.45777e-12	1.19847	2.76445	1.19847	2.76445	51	295	1.57292	8.23357	3.21869	16.9477
558036	NM_001025498,XM_005160713,XM_005160714,XM_021468445	lmx1a	LIM homeobox transcription factor 1, alpha	protein_coding	NP_001020669.1;XP_005160770.1;XP_005160771.1;XP_021324120.1	ZDB-GENE-041014-332	-3.95837	-1.40933	0.00429585	0.0177519	0.172433	0.59525	0.172433	0.59525	5	26	0.061244	0.288098	0.125325	0.593011
558037	NM_001082815,NM_001082815_dup1	zgc:162239	zgc:162239	protein_coding	NP_001076284.1	ZDB-GENE-070424-28	-9.88351	4.44597	9.07907e-42	7.43321e-39	2.31801	5.33717	2.31801	5.33717	157	2007	6.53235	30.4454	9.45112	62.6677
558046	XM_009306306	trim2b	tripartite motif containing 2b	protein_coding	XP_009304581.1	ZDB-GENE-090312-70	-2.37027	2.9971	1.80238e-07	2.11942e-06	2.51031	3.60145	2.51031	3.60145	185	567	0.964225	2.64922	1.97311	5.45306
558051	XM_021479828	lrrn2	leucine rich repeat neuronal 2	protein_coding	XP_021335503.1	ZDB-GENE-141212-289	3.33899	0.23408	5.6108e-06	4.86424e-05	1.47373	0.613888	1.47373	0.613888	70	27	0.295174	0.099385	0.604018	0.204571
558053	NM_001134682,XM_017354924	cdc25d	cell division cycle 25 homolog d	protein_coding	NP_001128154.1;XP_017210413.1	ZDB-GENE-090313-74	-3.08035	-0.161304	0.000206754	0.00125098	0.491866	1.17453	0.491866	1.17453	16	64	0.146082	0.551659	0.298929	1.13552
558115	NM_001079968,XR_002459340	zgc:153738	zgc:153738	protein_coding	NP_001073437.3	ZDB-GENE-061013-622	-3.72591	3.49819	1.09566e-15	3.98682e-14	2.52311	4.22488	2.52311	4.22488	187	901	1.2739	5.49483	2.60679	11.3104
558132	NM_001144042,NM_001144042_dup1	si:dkey-12e7.4	si:dkey-12e7.4	protein_coding	NP_001137514.1	ZDB-GENE-050419-83	-2.62844	-0.706329	0.005121	0.0206186	0.383715	0.852309	0.383715	0.852309	12	41	0.171296	0.544825	0.350524	1.12145
558156	NM_001077375,NM_001077375_dup1	ttll11	tubulin tyrosine ligase-like family, member 11	protein_coding	NP_001070843.1	ZDB-GENE-061013-747	-4.42991	2.85843	3.2702e-17	1.46957e-15	1.86422	3.66762	1.86422	3.66762	104	596	0.837367	4.31837	1.71221	8.88879
558198	XM_009306701,XM_021474249,XM_681387	si:ch211-141o9.10	si:ch211-141o9.10, transcript variant X1	protein_coding	XP_009304976.2;XP_021329924.1	ZDB-GENE-130603-5	-8.08572	2.85748	1.92369e-28	3.9374e-26	1.36416	3.78122	1.36416	3.78122	62	649	0.662018	7.20249	1.3547	14.8254
558217	XM_021479288	fbn2a	fibrillin 2a	protein_coding	XP_021334963.1	ZDB-GENE-090112-4	-3.65222	0.883819	5.55763e-08	7.09918e-07	0.817003	1.92197	0.817003	1.92197	30	142	0.222232	0.939227	0.454756	1.93327
558224	XM_681415	ecm2	extracellular matrix protein 2, female organ and adipocyte specific	protein_coding	XP_686507.3	ZDB-GENE-050208-651	3.36949	-0.10732	3.53941e-05	0.000258803	1.26095	0.498267	1.26095	0.498267	55	21	0.312137	0.106936	0.638729	0.220114
558274	gene37333	si:ch211-113a14.9	.	.	.	ZDB-GENE-121214-186	-3.64091	4.63379	6.85968e-17	2.94136e-15	3.54404	5.31598	3.54404	5.31598	420	1977	6.66406	28.0234	13.6367	57.6824
558290	XM_021479802,XM_681491	si:dkey-30j16.3	si:dkey-30j16.3, transcript variant X1	protein_coding	XP_021335477.1;XP_686583.4	ZDB-GENE-141212-294	-5.20997	-0.883421	8.39027e-05	0.000558903	0.204577	0.852309	0.204577	0.852309	6	41	0.019895	0.139587	0.040711	0.287322
558320	XM_021477374,XM_681520	fam161a	family with sequence similarity 161, member A, transcript variant X1	protein_coding	XP_021333049.1;XP_686612.7	ZDB-GENE-110310-1	-4.32331	0.705094	7.12962e-09	1.05056e-07	0.663575	1.82131	0.663575	1.82131	23	129	0.13376	0.684346	0.273714	1.40863
558326	NM_001079970,NM_001079970_dup1,XM_005161353,XM_009295476,XM_009295477,XM_009295478,XM_009295479,XM_009295480,XM_021468849,XM_021468850,XM_021468851,XM_021468852,XM_021468853,XM_021468854,XM_021468855,XM_021468856,XM_021468857,XM_021468858,XM_021468859	nrxn2a	neurexin 2a	protein_coding	NP_001073439.1;XP_005161410.1;XP_009293751.1;XP_009293752.1;XP_009293753.1;XP_009293754.1;XP_009293755.1;XP_021324524.1;XP_021324525.1;XP_021324526.1;XP_021324527.1;XP_021324528.1;XP_021324529.1;XP_021324530.1;XP_021324531.1;XP_021324532.1;XP_021324533.1;XP_021324534.1	ZDB-GENE-070206-5	-2.29042	0.395469	0.00108111	0.00544272	0.817003	1.45853	0.817003	1.45853	30	89	0.103821	0.242433	0.139826	0.386819
558335	XM_681540	abca12	ATP-binding cassette, sub-family A (ABC1), member 12	protein_coding	XP_686632.6	ZDB-GENE-030131-9790	2.29487	2.30581	2.12203e-06	2.01085e-05	2.97374	1.99488	2.97374	1.99488	270	152	0.266932	0.134247	0.546226	0.27633
558337	XM_009305170,XM_021479272	cercam	cerebral endothelial cell adhesion molecule	protein_coding	XP_009303445.1	ZDB-GENE-030131-9787	-2.18039	1.68425	5.34532e-05	0.000373346	1.57557	2.41186	1.57557	2.41186	78	220	0.489884	1.24528	1.00246	2.56325
558355	XM_021468205	zgc:162972	zgc:162972	protein_coding	XP_021323880.1	ZDB-GENE-070424-49	-2.2272	1.81009	2.56079e-05	0.000192788	1.64749	2.5245	1.64749	2.5245	84	242	0.589006	1.51536	1.20529	3.11917
558357	NM_001326460,XM_005169384,XM_005169385	tmem169a	transmembrane protein 169a	protein_coding	NP_001313389.1;XP_005169441.1;XP_005169442.1	ZDB-GENE-090107-1	-3.99994	0.491983	1.1172e-07	1.35948e-06	0.616565	1.65129	0.616565	1.65129	21	109	0.238052	1.27066	0.487129	2.61548
558392	XM_017355445,XM_017355446	si:dkey-14d8.20	si:dkey-14d8.20, transcript variant X1	protein_coding	XP_017210934.1;XP_017210935.1	ZDB-GENE-041210-146	-2.00778	0.268617	0.00797267	0.0300152	0.817003	1.34039	0.817003	1.34039	30	78	0.177808	0.415474	0.36385	0.855197
558421	NM_001044860	efcab1	EF-hand calcium binding domain 1	protein_coding	NP_001038325.1	ZDB-GENE-040914-40	-2.95015	2.53359	8.50207e-10	1.43889e-08	1.96148	3.25474	1.96148	3.25474	114	435	2.81205	9.58124	5.75433	19.7217
558437	NM_001089380	gpat2	glycerol-3-phosphate acyltransferase 2, mitochondrial	protein_coding	NP_001082849.1	ZDB-GENE-050309-118	-4.96363	2.78647	4.49268e-19	2.52042e-17	1.71599	3.62691	1.71599	3.62691	90	578	0.556266	3.222	1.1383	6.63205
558461	NM_001048064,XM_017352790,XM_017352791,XM_017352793,XM_017352794,XM_017352796,XM_021468860,XM_021468861,XM_021468862	elnb	elastin b	protein_coding	NP_001041529.2;XP_017208279.1;XP_017208280.1;XP_017208282.1;XP_017208283.1;XP_017208285.1;XP_021324535.1;XP_021324536.1;XP_021324537.1	ZDB-GENE-061212-2	-3.10963	0.962497	5.45938e-07	5.84991e-06	0.93666	1.94423	0.93666	1.94423	36	145	0.097495	0.350699	0.199505	0.721866
558475	NM_001115124,NM_001115124_dup1,XM_021476189	si:ch211-57h10.1	si:ch211-57h10.1	protein_coding	NP_001108596.1	ZDB-GENE-060526-173	-4.98779	2.57008	2.60737e-18	1.34205e-16	1.56323	3.42799	1.56323	3.42799	77	497	1.50351	8.65516	3.07664	17.8155
558477	NM_001114846	f2r	coagulation factor II (thrombin) receptor	protein_coding	NP_001108318.1	ZDB-GENE-060526-30	-4.44433	1.67383	5.20003e-13	1.33303e-11	1.09937	2.6059	1.09937	2.6059	45	259	0.663326	3.47523	1.35737	7.15329
558484	XM_009294490	lrfn2b	leucine rich repeat and fibronectin type III domain containing 2b	protein_coding	XP_009292765.1	ZDB-GENE-121214-111	3.55292	-0.0508175	1.05863e-05	8.65905e-05	1.30609	0.498267	1.30609	0.498267	58	21	0.264124	0.083987	0.540479	0.172875
558487	NM_001077547,XM_005158694,XM_021467182	eno4	enolase family member 4	protein_coding	NP_001071015.1;XP_005158751.1;XP_021322857.1	ZDB-GENE-061013-677	-4.21753	3.36225	9.56842e-18	4.59969e-16	2.29581	4.12934	2.29581	4.12934	154	840	1.22965	6.34806	2.51625	13.0666
558531	NM_001030117,XM_021468447	pimr213	Pim proto-oncogene, serine/threonine kinase, related 213	protein_coding	NP_001025288.2;XP_021324122.1	ZDB-GENE-041014-208	-9.62757	2.09771	4.60877e-26	7.49969e-24	0.837648	3.10469	0.837648	3.10469	31	387	0.171293	2.50756	0.350519	5.16148
558541	NM_001077548	cyp3c4	cytochrome P450, family 3, subfamily C, polypeptide 4	protein_coding	NP_001071016.1	ZDB-GENE-060929-96	2.00623	5.80226	1.80762e-06	1.73918e-05	6.2374	5.25198	6.2374	5.25198	2932	1889	23.6802	13.623	48.4572	28.0411
558570	XM_001920770	cenpi	centromere protein I	protein_coding	XP_001920805.1	ZDB-GENE-060810-127	-3.04405	3.50065	6.71453e-12	1.47579e-10	2.71385	4.16453	2.71385	4.16453	219	862	1.4811	5.21514	3.0308	10.7347
558613	XM_681842	chmp5a	charged multivesicular body protein 5a	protein_coding	XP_686934.2	ZDB-GENE-060503-60	-4.9124	-0.750066	6.27333e-05	0.0004307	0.236021	0.91377	0.236021	0.91377	7	45	0.049667	0.325892	0.101635	0.670806
558678	XM_021468674	pimr113	Pim proto-oncogene, serine/threonine kinase, related 113	protein_coding	XP_021324349.1	ZDB-GENE-041014-289	-4.88781	0.165616	4.92361e-08	6.32942e-07	0.438804	1.45853	0.438804	1.45853	14	89	0.146226	0.869237	0.299224	1.78921
558721	XM_003197730	LOC558721	uncharacterized LOC558721	protein_coding	XP_003197778.1	.	-6.1319	3.05828	4.0703e-24	4.98307e-22	1.7271	3.92436	1.7271	3.92436	91	722	1.07253	7.675	2.19472	15.798
558731	NM_001044872,NM_001044872_dup1	si:dkey-30c15.13	si:dkey-30c15.13	protein_coding	NP_001038337.1	ZDB-GENE-060503-73	2.07386	4.30751	1.43826e-06	1.41605e-05	4.7911	3.79354	4.7911	3.79354	1051	655	15.2966	8.50839	31.3017	17.5134
558774	NM_001044874,XM_005159435,XM_009294045	si:ch211-81a5.5	si:ch211-81a5.5	protein_coding	NP_001038339.1;XP_005159492.1;XP_009292320.1	ZDB-GENE-060503-892	-5.48957	2.23267	1.97665e-18	1.0316e-16	1.27615	3.14048	1.27615	3.14048	56	398	0.424409	3.13952	0.868473	6.46227
558788	XM_005156492	si:ch211-233m11.1	si:ch211-233m11.1	protein_coding	XP_005156549.1	ZDB-GENE-081028-16	-2.17574	3.72358	7.14466e-07	7.45748e-06	3.21375	4.24893	3.21375	4.24893	326	917	1.42983	3.59578	2.92588	7.40142
558809	XM_017352562,XM_021474434	pimr112	Pim proto-oncogene, serine/threonine kinase, related 112, transcript variant X1	protein_coding	XP_017208051.1	ZDB-GENE-041014-285	-4.48122	-0.141078	2.37222e-06	2.22122e-05	0.383715	1.24796	0.383715	1.24796	12	70	0.146522	0.82515	0.299831	1.69846
558820	XM_021466774,XM_021466775,XM_021466779	si:dkeyp-106c3.1	si:dkeyp-106c3.1, transcript variant X2	protein_coding	XP_021322449.1;XP_021322450.1;XP_021322454.1	ZDB-GENE-050411-73	-4.53305	1.21839	2.1136e-11	4.3705e-10	0.858001	2.23051	0.858001	2.23051	32	188	0.063157	0.335089	0.129239	0.689735
558829	XM_682096	si:ch211-67e16.11	si:ch211-67e16.11	protein_coding	XP_687188.1	ZDB-GENE-030131-7044	5.58175	-0.439334	4.13724e-07	4.52574e-06	1.14977	0.282238	1.14977	0.282238	48	11	0.313611	0.060343	0.641745	0.124208
558875	XM_003200452,XM_005159155,XM_021473284,XM_021473285,XM_021474417,XM_021474418	ttc23	tetratricopeptide repeat domain 23, transcript variant X2	protein_coding	XP_021330092.1;XP_021330093.1	ZDB-GENE-050419-126	-6.08257	1.32944	4.77166e-15	1.59252e-13	0.753235	2.37409	0.753235	2.37409	27	213	0.210491	1.65806	0.430728	3.4129
558878	XM_682154	trhra	thyrotropin-releasing hormone receptor a	protein_coding	XP_687246.4	ZDB-GENE-100922-18	4.66232	0.707761	2.56827e-10	4.65648e-09	1.87425	0.650456	1.87425	0.650456	105	29	0.65021	0.156133	1.33053	0.32138
558891	XM_005162753,XM_009297430,XM_021473790,XM_021473791,XM_021474551,XM_021474552,XM_021474553	gb:co360592	expressed sequence CO360592, transcript variant X1	protein_coding	XP_005162810.1;XP_009295705.1	ZDB-GENE-071015-3	-4.00639	1.64562	1.83431e-11	3.82926e-10	1.14977	2.55858	1.14977	2.55858	48	249	0.495706	2.52663	1.01437	5.20072
558900	NM_001034179,XM_005165932	rab6ba	RAB6B, member RAS oncogene family a	protein_coding	NP_001029351.1;XP_005165989.1	ZDB-GENE-050809-136	2.77221	2.2746	1.10409e-08	1.57036e-07	3.01511	1.82931	3.01511	1.82931	279	130	1.69354	0.699559	3.46552	1.43995
558923	XM_001919731,XM_021471112	palb2	partner and localizer of BRCA2	protein_coding	XP_021326787.1	ZDB-GENE-090313-43	-2.30965	3.60517	1.26517e-07	1.52536e-06	3.05532	4.16136	3.05532	4.16136	288	860	1.27955	3.41656	2.61835	7.03254
558930	XM_021481110,XM_682219	si:dkey-160o24.3	si:dkey-160o24.3	protein_coding	XP_021336785.1	ZDB-GENE-140106-224	-4.54514	-1.53874	0.00281319	0.012387	0.139556	0.557235	0.139556	0.557235	4	24	0.03026	0.179718	0.061922	0.369926
558938	NM_001110381,NM_001110381_dup1	si:dkey-30c15.2	si:dkey-30c15.2	protein_coding	NP_001103851.1	ZDB-GENE-060503-543	2.59656	2.88168	9.81197e-09	1.41244e-07	3.53775	2.3465	3.53775	2.3465	418	208	5.46305	2.42805	3.19561	2.85509
558942	NM_001122840,XM_005163457	colec12	collectin sub-family member 12	protein_coding	NP_001116312.1;XP_005163514.1	ZDB-GENE-030131-9807	-2.55994	4.05028	1.37841e-09	2.25707e-08	3.36007	4.62816	3.36007	4.62816	365	1208	1.44869	4.46797	2.96448	9.19673
558954	XM_017355452	si:ch211-214j24.15	si:ch211-214j24.15	protein_coding	XP_017210941.2	ZDB-GENE-110914-85	2.92945	4.53455	1.76771e-12	4.18736e-11	5.15106	3.67651	5.15106	3.67651	1360	600	7.95542	3.1309	16.2793	6.44454
558957	NM_001144790,NM_001144790_dup1,NM_001144790_dup2,XM_009301513,XM_021476191	cfap77	cilia and flagella associated protein 77	protein_coding	NP_001138262.1;XP_009299788.1;XP_021331866.1	ZDB-GENE-060526-106	-7.96116	2.83776	5.143e-28	1.02856e-25	1.36416	3.76046	1.36416	3.76046	62	639	1.03839	9.90846	2.12487	20.3952
558960	NM_001098387	slc6a11a	solute carrier family 6 (neurotransmitter transporter), member 11a	protein_coding	NP_001091857.1	ZDB-GENE-030131-3729	-2.68929	-0.92204	0.0114183	0.0402513	0.326439	0.75491	0.326439	0.75491	10	35	0.068173	0.229881	0.139504	0.473179
559012	XM_021473275,XM_682306,XR_658820	tgm2l	transglutaminase 2, like, transcript variant X1	protein_coding	XP_021328950.1	ZDB-GENE-050420-97	2.38345	0.171776	0.000855913	0.00442464	1.34986	0.720926	1.34986	0.720926	61	33	0.420239	0.186717	0.85994	0.384332
559024	XM_017353446	ncanb	neurocan b	protein_coding	XP_017208935.1	ZDB-GENE-050208-586	-2.38318	-1.03912	0.0285161	0.0847723	0.326439	0.686121	0.326439	0.686121	10	31	0.030566	0.090331	0.062548	0.185934
559029	XM_009300022,XM_021475413,XM_021475414,XM_021475415,XM_021475416,XM_021475417,XM_682327	si:ch211-214j24.9	si:ch211-214j24.9, transcript variant X5	protein_coding	XP_009298297.1;XP_021331088.1;XP_021331089.1;XP_021331090.1;XP_021331091.1;XP_021331092.1;XP_687419.5	ZDB-GENE-041210-81	3.86627	0.760949	8.17158e-09	1.19402e-07	1.87425	0.75491	1.87425	0.75491	105	35	0.651815	0.1855	1.33382	0.381828
559066	XM_682373	myofl	myoferlin like	protein_coding	XP_687465.5	ZDB-GENE-111116-2	-2.1053	6.21914	3.1122e-07	3.49793e-06	5.61291	6.67142	5.61291	6.67142	1888	5138	5.33885	12.9736	10.9249	26.7045
559078	NM_001044882,NM_001044882_dup1	si:dkey-238c7.16	si:dkey-238c7.16	protein_coding	NP_001038347.2	ZDB-GENE-030131-4169	-3.16307	3.48901	1.26333e-12	3.05897e-11	2.66848	4.16611	2.66848	4.16611	211	863	3.00549	11.0072	6.15017	22.6569
559087	XM_017352702	pla2g4ab	phospholipase A2, group IVAb (cytosolic, calcium-dependent)	protein_coding	XP_017208191.1	ZDB-GENE-041014-325	2.09149	1.12765	0.000398911	0.00224272	1.97086	1.25984	1.97086	1.25984	115	71	0.686549	0.379585	1.40489	0.781324
559093	XM_017353990,XM_017353992,XM_017353993,XM_021473785,XM_021473786,XM_021473787,XM_021474555,XM_021474556	abcc13	ATP-binding cassette, sub-family C (CFTR/MRP), member 13, transcript variant X3	protein_coding	XP_017209479.1;XP_017209481.1;XP_017209482.1	ZDB-GENE-050517-26	-2.78365	0.497163	4.50872e-05	0.0003216	0.774806	1.57725	0.774806	1.57725	28	101	0.144438	0.462695	0.295564	0.952395
559102	NM_001099995,XM_005165494,XM_005165495,XM_009301822	rangrf	RAN guanine nucleotide release factor	protein_coding	NP_001093465.1;XP_005165551.1;XP_005165552.1;XP_009300097.1	ZDB-GENE-060526-143	-2.22	2.36034	6.24619e-06	5.36538e-05	2.0526	2.99876	2.0526	2.99876	124	356	2.16062	7.07778	4.42131	14.5687
559127	NM_001098248	tmigd1	transmembrane and immunoglobulin domain containing 1	protein_coding	NP_001091718.1	ZDB-GENE-080303-6	2.03966	4.25805	2.60736e-06	2.4209e-05	4.73581	3.76255	4.73581	3.76255	1010	640	15.54	8.79241	31.7997	18.098
559131	XM_005155709,XM_021479703	LOC559131	serine/threonine-protein kinase NIM1-like, transcript variant X1	protein_coding	XP_005155766.1;XP_021335378.1	.	-3.22499	-0.738386	0.00118125	0.00588355	0.326439	0.867922	0.326439	0.867922	10	42	0.06355	0.24918	0.130044	0.512904
559137	NM_001044886	si:dkey-109l4.3	si:dkey-109l4.3	protein_coding	NP_001038351.1	ZDB-GENE-160113-11	-3.22499	-0.738386	0.00118125	0.00588355	0.326439	0.867922	0.326439	0.867922	10	42	0.180738	0.736223	0.369846	1.51542
559140	NM_001089382,NM_001089382_dup1	ccdc79	coiled-coil domain containing 79	protein_coding	NP_001082851.1	ZDB-GENE-060503-732	-12.0093	4.39797	9.56357e-47	9.63677e-44	2.07885	5.31313	2.07885	5.31313	127	1973	0.553913	7.68929	1.13348	15.8274
559143	NM_001044887,XM_005170046	zbtb12.1	zinc finger and BTB domain containing 12, tandem duplicate 1	protein_coding	NP_001038352.1;XP_005170103.1	ZDB-GENE-060503-875	2.46523	2.16443	5.20478e-07	5.5977e-06	2.87732	1.83726	2.87732	1.83726	250	131	2.15895	1.21443	4.41789	2.49974
559167	NM_001128698	ccdc96	coiled-coil domain containing 96	protein_coding	NP_001122170.1	ZDB-GENE-081022-156	-2.93389	2.1594	5.11161e-09	7.74547e-08	1.69352	2.91857	1.69352	2.91857	88	334	1.01814	3.46664	2.08343	7.13562
559168	XM_682484	dok1a	docking protein 1a	protein_coding	XP_687576.4	ZDB-GENE-080721-2	5.49484	-0.587769	1.04e-06	1.05282e-05	1.06477	0.258743	1.06477	0.258743	43	10	0.443819	0.091176	0.908192	0.187673
559170	XM_009304430,XM_021478818	rapgef4	Rap guanine nucleotide exchange factor (GEF) 4, transcript variant X2	protein_coding	XP_009302705.1;XP_021334493.1	ZDB-GENE-070912-385	2.21461	2.07919	1.14654e-05	9.29127e-05	2.76325	1.85304	2.76325	1.85304	228	133	0.888163	0.46107	1.81746	0.949051
559201	NM_001256635	tacr3l	tachykinin receptor 3-like	protein_coding	NP_001243564.1	ZDB-GENE-061207-19	-2.44922	1.08665	4.31553e-05	0.000308577	1.13317	1.97339	1.13317	1.97339	47	149	0.728027	2.08064	1.48977	4.28271
559207	XM_682523	ogdhl	oxoglutarate dehydrogenase-like	protein_coding	XP_687615.2	ZDB-GENE-111201-4	-6.2809	0.879746	4.15789e-13	1.08175e-11	0.567971	2.01605	0.567971	2.01605	19	155	0.080818	0.616738	0.16538	1.26947
559220	XM_005163219	si:dkey-261m9.15	si:dkey-261m9.15	protein_coding	XP_005163276.1	ZDB-GENE-131121-77	-2.92109	3.6518	2.1393e-11	4.42014e-10	2.8823	4.29441	2.8823	4.29441	251	948	7.82342	26.4611	16.0092	54.4666
559232	XM_005169918	si:ch73-167i17.6	si:ch73-167i17.6	protein_coding	XP_005169975.1	ZDB-GENE-120215-238	-9.49071	-1.06975	3.85312e-06	3.47019e-05	0.105912	0.804431	0.105912	0.804431	3	38	0.013869	0.190663	0.028381	0.392454
559250	NM_001326424	im:7152348	im:7152348	protein_coding	NP_001313353.1	ZDB-GENE-041111-308	2.02016	2.66584	2.8174e-05	0.000209875	3.24113	2.37409	3.24113	2.37409	333	213	4.17685	2.37976	8.54714	4.89842
559290	NM_001079677,NM_001079677_dup1,XM_005163017,XM_009297903	abhd2b	abhydrolase domain containing 2b	protein_coding	NP_001073145.1	ZDB-GENE-061027-74	-6.85625	-0.569027	1.04e-06	1.05282e-05	0.204577	1.04317	0.204577	1.04317	6	54	0.046882	0.425848	0.095935	0.442047
559291	XM_682623	atp8b4	ATPase, class I, type 8B, member 4	protein_coding	XP_687715.4	ZDB-GENE-121116-7	-3.33393	4.01784	2.51307e-14	7.62036e-13	3.07719	4.68985	3.07719	4.68985	293	1263	1.14007	4.40262	2.33293	9.0622
559295	XM_682627	cecr1b	cat eye syndrome chromosome region, candidate 1b	protein_coding	XP_687719.2	ZDB-GENE-041210-77	-2.43891	2.78231	1.30074e-07	1.56465e-06	2.31065	3.41477	2.31065	3.41477	156	492	1.78708	5.04173	3.65692	10.3777
559302	NM_001326428,XM_021476882	ccdc36	coiled-coil domain containing 36	protein_coding	NP_001313357.1;XP_021332557.1	.	-3.56594	2.70314	5.00307e-13	1.28505e-11	1.93299	3.46696	1.93299	3.46696	111	512	0.9679	4.03477	1.98062	8.30504
559330	XM_005160104,XM_005160105,XM_005160107,XM_009294259,XM_017356507,XM_021477266,XM_678637	fam13a	family with sequence similarity 13, member A, transcript variant X3	protein_coding	XP_005160161.1;XP_005160162.1;XP_005160164.1;XP_009292534.1;XP_017211996.1;XP_021332941.1;XP_683729.4	ZDB-GENE-050208-102	2.89937	6.04122	4.75273e-13	1.22556e-11	6.62803	5.11966	6.62803	5.11966	3856	1719	16.4184	6.55299	33.5972	13.4885
559332	XM_679910	pde6b	phosphodiesterase 6B, cGMP-specific, rod, beta	protein_coding	XP_685002.1	ZDB-GENE-090421-2	2.1959	1.79904	2.34807e-05	0.000177898	2.52311	1.66029	2.52311	1.66029	187	110	0.620295	0.324834	1.26932	0.668627
559347	NM_001077550	slc18a3a	solute carrier family 18 (vesicular acetylcholine transporter), member 3a	protein_coding	NP_001071018.1	ZDB-GENE-060929-990	2.6335	-0.294138	0.0014896	0.00716467	1.09937	0.518192	1.09937	0.518192	45	22	0.34157	0.150205	0.698959	0.309176
559353	XM_009293436,XM_021467749,XM_021467750,XM_021473224,XM_021473225,XM_021473226	si:dkey-30c15.10	si:dkey-30c15.10, transcript variant X1	protein_coding	XP_021328899.1;XP_021328900.1;XP_021328901.1	ZDB-GENE-060503-826	-3.52119	5.25306	9.69003e-17	4.10792e-15	4.1566	5.91371	4.1566	5.91371	663	3018	3.06728	12.5011	6.27661	25.7319
559355	NM_001044891,NM_001044891_dup1,XM_005159108,XM_017351933,XM_021467663	bcl2l13	BCL2-like 13 (apoptosis facilitator)	protein_coding	NP_001038356.1;XP_005159165.1;XP_017207422.1;XP_021323338.1	ZDB-GENE-050419-215	2.02624	4.36839	2.97515e-06	2.73879e-05	4.83925	3.87112	4.83925	3.87112	1088	694	5.17961	3.13756	5.63631	2.72776
559362	XM_682696	si:ch211-266k8.4	si:ch211-266k8.4	protein_coding	XP_687788.5	ZDB-GENE-131121-469	-2.14117	2.07448	3.03679e-05	0.000224748	1.86422	2.73495	1.86422	2.73495	104	288	0.875308	2.17902	1.79115	4.48523
559365	XM_021473713,XM_682699	tmem107l	transmembrane protein 107 like	protein_coding	XP_021329388.1	ZDB-GENE-090313-269	-6.3497	-0.658428	3.45695e-06	3.14256e-05	0.204577	0.987088	0.204577	0.987088	6	50	0.144205	1.15683	0.295089	2.38117
559384	NM_001123246,NM_001123246_dup1,XM_005167173	prf1.5	perforin 1.5	protein_coding	NP_001116718.1	ZDB-GENE-081105-3	-2.17682	-0.426862	0.0144973	0.0488591	0.517683	0.958207	0.517683	0.958207	17	48	0.170272	0.426862	0.348429	0.459787
559407	NM_001145690	tekt4	tektin 4	protein_coding	NP_001139162.1	ZDB-GENE-070410-98	-2.62432	2.61919	2.42172e-08	3.26371e-07	2.12157	3.29283	2.12157	3.29283	132	448	1.10135	3.34882	2.2537	6.89309
559425	NM_001079826,NM_001079826_dup1,XM_005159109	bida	BH3 interacting domain death agonist	protein_coding	NP_001073295.1;XP_005159166.1	ZDB-GENE-050419-35	-2.77054	4.08906	5.89349e-11	1.16355e-09	3.32028	4.69533	3.32028	4.69533	354	1268	7.69435	24.1311	8.15844	31.2051
559426	NM_001113338,XM_005169939,XM_009293496,XM_009293498,XM_021467664	si:dkey-246g23.4	si:dkey-246g23.4	protein_coding	NP_001106809.2;XP_005169996.1;XP_009291771.1;XP_009291773.1;XP_021323339.1	ZDB-GENE-050419-234	3.10534	4.30274	2.09733e-13	5.68818e-12	4.94649	3.40677	4.94649	3.40677	1175	489	3.92223	1.90127	8.0261	3.91351
559428	XM_017351330,XM_021466768	ddr2b	discoidin domain receptor tyrosine kinase 2b, transcript variant X2	protein_coding	XP_017206819.2;XP_021322443.1	ZDB-GENE-060503-361	-25.7288	-0.343818	1.09658e-12	2.69001e-11	0.0714646	1.24796	0.0714646	1.24796	2	70	0.012626	0.401706	0.025836	0.826857
559448	NM_001114417	slc26a6l	solute carrier family 26, member 6, like	protein_coding	NP_001107889.1	ZDB-GENE-080220-10	-13.3466	0.0054067	1.33492e-12	3.20858e-11	0.172433	1.44818	0.172433	1.44818	5	88	0.025827	0.489269	0.05285	1.00709
559457	XM_002663426,XM_021479038	ccdc173	coiled-coil domain containing 173, transcript variant X2	protein_coding	XP_002663472.1;XP_021334713.1	ZDB-GENE-081104-457	-6.12013	2.28675	2.21984e-20	1.55502e-18	1.23005	3.2095	1.23005	3.2095	53	420	0.509191	3.66024	1.04196	7.5341
559470	NM_001089523	faap24	Fanconi anemia core complex associated protein 24	protein_coding	NP_001082992.1	ZDB-GENE-070410-53	-2.8385	0.658215	1.4494e-05	0.000115034	0.837648	1.69571	0.837648	1.69571	31	114	0.600439	2.00262	1.22869	4.12213
559501	XM_009298418,XM_682846	LOC559501	netrin-G1, transcript variant X1	protein_coding	XP_009296693.1;XP_687938.3	.	-4.51406	-1.88766	0.0161862	0.0535464	0.105912	0.436786	0.105912	0.436786	3	18	0.012852	0.097887	0.026299	0.201487
559516	XM_009300310,XR_002458152,XR_002458153	col7a1l	collagen type VII alpha 1-like, transcript variant X1	protein_coding	XP_009298585.1	ZDB-GENE-030131-9861	-3.70467	0.0359872	6.1327e-06	5.28696e-05	0.491866	1.32916	0.491866	1.32916	16	77	0.035454	0.153884	0.072549	0.316749
559535	XM_021474283,XM_021480834,XM_682882	dna2	DNA replication helicase/nuclease 2	protein_coding	XP_021336509.1	ZDB-GENE-090313-71	-2.99618	3.28756	2.65808e-11	5.42782e-10	2.54838	3.95757	2.54838	3.95757	191	740	0.762904	2.65637	1.56114	5.46778
559538	XM_021469181	LOC559538	uncharacterized LOC559538	protein_coding	XP_021324856.1	.	-5.61475	0.226098	4.35654e-09	6.66687e-08	0.411522	1.51911	0.411522	1.51911	13	95	0.195814	1.36998	0.400697	2.81991
559546	XM_017352735	pimr134	Pim proto-oncogene, serine/threonine kinase, related 134	protein_coding	XP_017208224.1	ZDB-GENE-041014-80	-4.12487	2.23255	5.41067e-14	1.58031e-12	1.48686	3.07809	1.48686	3.07809	71	379	0.62949	2.99918	1.28813	6.17341
559576	XM_017351827	cgref1	cell growth regulator with EF-hand domain 1	protein_coding	XP_017207316.1	ZDB-GENE-131121-137	2.58198	5.48113	1.33457e-10	2.51181e-09	6.0305	4.69642	6.0305	4.69642	2535	1269	27.3563	12.2248	55.9796	25.1632
559590	XM_005162102,XM_021469926	nfascb	neurofascin homolog (chicken) b, transcript variant X2	protein_coding	XP_005162159.1;XP_021325601.1	ZDB-GENE-100519-2	-3.0864	0.60552	4.56556e-06	4.03281e-05	0.774806	1.67811	0.774806	1.67811	28	112	0.116503	0.411505	0.238401	0.847028
559635	XM_682998	hykk.1	hydroxylysine kinase, tandem duplicate 1	protein_coding	XP_688090.3	ZDB-GENE-131120-24	-2.664	-0.587292	0.00349787	0.014952	0.411522	0.91377	0.411522	0.91377	13	45	0.150605	0.463531	0.308184	0.954116
559637	XM_005166154,XM_021477316,XM_683000	LOC559637	synaptotagmin-2-like, transcript variant X2	protein_coding	XP_005166211.1;XP_021332991.1;XP_688092.3	.	-2.26726	-0.387893	0.00878151	0.0324953	0.517683	0.987088	0.517683	0.987088	17	50	0.16148	0.438906	0.330439	0.903428
559643	XM_009294129	epb41a	erythrocyte membrane protein band 4.1a	protein_coding	XP_009292404.1	ZDB-GENE-070705-81	-2.53163	2.2148	2.86038e-07	3.23153e-06	1.84395	2.91857	1.84395	2.91857	102	334	0.253124	0.744427	0.517971	1.5323
559665	NM_001161631	smc1a	structural maintenance of chromosomes 1A	protein_coding	NP_001155103.1	ZDB-GENE-090506-9	-4.35344	-0.17349	4.56294e-06	4.03185e-05	0.383715	1.2239	0.383715	1.2239	12	68	0.059553	0.299474	0.121864	0.616427
559668	NM_001080572,XM_005164133	slc29a4	solute carrier family 29 (equilibrative nucleoside transporter), member 4	protein_coding	NP_001074041.1;XP_005164190.1	ZDB-GENE-070112-1932	-5.38265	3.15706	5.67313e-22	5.05713e-20	1.91367	3.99182	1.91367	3.99182	109	759	0.814602	4.93984	1.66693	10.168
559670	XM_005164710,XM_009300308,XM_021475247	lrguk	leucine-rich repeats and guanylate kinase domain containing, transcript variant X2	protein_coding	XP_005164767.1;XP_009298583.1;XP_021330922.1	ZDB-GENE-050419-232	-2.77218	2.26672	2.03598e-08	2.76377e-07	1.81301	2.99521	1.81301	2.99521	99	355	0.711519	2.30383	1.45599	4.74213
559737	NM_001040040	illr4	immune-related, lectin-like receptor 4	protein_coding	NP_001035129.1	ZDB-GENE-050311-5	-4.34672	2.67695	2.31259e-16	9.19388e-15	1.74906	3.49488	1.74906	3.49488	93	523	1.80485	9.05214	3.69328	18.6326
559748	XM_009305519,XM_683115	ccdc169	coiled-coil domain containing 169, transcript variant X1	protein_coding	XP_009303794.1;XP_688207.4	ZDB-GENE-091204-29	-6.59	1.94382	1.50896e-19	9.17242e-18	0.992961	2.91482	0.992961	2.91482	39	333	0.825552	6.39643	1.68934	13.1662
559768	XM_017354785	zgc:173593	zgc:173593	protein_coding	XP_017210274.1	ZDB-GENE-071004-57	-9.39825	1.37992	3.98984e-20	2.6734e-18	0.567971	2.47439	0.567971	2.47439	19	232	0.48148	5.27332	0.985258	10.8544
559801	NM_001130773	zgc:193811	zgc:193811	protein_coding	NP_001124245.2	ZDB-GENE-081022-43	-31.9304	1.40064	8.34882e-31	2.48558e-28	0.204577	2.57294	0.204577	2.57294	6	252	0.098649	3.70369	0.201867	7.62355
559835	XM_017353037	alpk2	alpha-kinase 2	protein_coding	XP_017208526.1	ZDB-GENE-030131-1868	-3.32283	0.582225	1.67389e-06	1.62665e-05	0.731337	1.67811	0.731337	1.67811	26	112	0.070299	0.276628	0.143855	0.569401
559839	XM_001921741	jakmip2	janus kinase and microtubule interacting protein 2	protein_coding	XP_001921776.2	ZDB-GENE-091204-293	-2.61136	1.23875	5.47729e-06	4.76426e-05	1.18242	2.11095	1.18242	2.11095	50	169	0.242425	0.732078	0.496077	1.50689
559852	XM_683240	si:ch211-106h4.6	si:ch211-106h4.6	protein_coding	XP_688332.3	ZDB-GENE-070705-16	-4.83209	-0.299705	2.27883e-06	2.14528e-05	0.326439	1.16192	0.326439	1.16192	10	63	0.076206	0.460822	0.155942	0.948541
559877	NM_001039812,XM_005155406	bmp1b	bone morphogenetic protein 1b	protein_coding	NP_001034901.1;XP_005155463.1	ZDB-GENE-060818-2	-2.68291	0.188899	0.00027273	0.00159456	0.663575	1.3626	0.663575	1.3626	23	80	0.111906	0.347676	0.228994	0.715645
559882	NM_001128336,XM_005167043,XM_021478266	mkrn4	makorin, ring finger protein, 4	protein_coding	NP_001121808.1;XP_005167100.1;XP_021333941.1	ZDB-GENE-030131-5954	-3.77679	3.71357	2.34335e-16	9.28797e-15	2.69135	4.43468	2.69135	4.43468	215	1050	2.05797	9.05616	4.21124	18.6409
559906	NM_001044910,XM_021479182	si:ch211-243g18.2	si:ch211-243g18.2	protein_coding	NP_001038375.1;XP_021334857.1	ZDB-GENE-030131-2830	2.28979	1.29314	4.76123e-05	0.000337773	2.12996	1.30642	2.12996	1.30642	133	75	1.51631	0.699771	3.10284	1.44038
559907	XM_002663551,XM_009305329,XM_009305330,XM_009305331,XM_009305332,XM_009305333,XM_021479352,XM_021479353,XM_021479354,XM_021479355,XM_021479356,XM_021479357,XR_002457268,XR_002457269,XR_002459603,XR_002459604,XR_002459605,XR_662786	LOC559907	proto-oncogene DBL-like, transcript variant X3	protein_coding	XP_021335027.1;XP_021335028.1;XP_021335029.1;XP_021335030.1;XP_021335031.1;XP_021335032.1	.	2.22269	-0.074683	0.00433438	0.017866	1.18242	0.650456	1.18242	0.650456	50	29	0.177384	0.082716	0.362982	0.170259
559915	XM_683312	si:dkey-201i6.2	si:dkey-201i6.2	protein_coding	XP_688404.1	ZDB-GENE-100922-109	-3.71386	0.992179	1.40882e-08	1.96223e-07	0.858001	2.00903	0.858001	2.00903	32	154	0.195772	0.859	0.400612	1.76814
559917	XM_009293256	msh4	mutS homolog 4	protein_coding	XP_009291531.1	ZDB-GENE-131121-643	-15.7056	2.31856	5.87192e-35	3.01644e-32	0.663575	3.35231	0.663575	3.35231	23	469	0.158988	2.94137	0.32534	6.05442
559942	NM_001328046	ogfrl1	opioid growth factor receptor-like 1	protein_coding	NP_001314975.1	ZDB-GENE-061207-32	-3.30693	3.22838	6.56522e-13	1.65228e-11	2.41049	3.93366	2.41049	3.93366	170	727	1.21946	4.66709	2.4954	9.60657
559958	NM_001351715	cdaa	cytidine deaminase	protein_coding	NP_001338644.1	.	-2.09563	3.8608	1.84547e-06	1.77169e-05	3.37073	4.3635	3.37073	4.3635	368	997	2.99354	7.241	6.12572	14.9046
559964	NM_001324496,NM_001324496_dup1,NM_001324496_dup2,XM_021478267	cacna1fb	calcium channel, voltage-dependent, L type, alpha 1F subunit	protein_coding	NP_001311425.1	ZDB-GENE-031104-1	-2.66935	0.762992	2.63868e-05	0.000198196	0.917393	1.75569	0.917393	1.75569	35	121	0.082385	0.260771	0.015006	0.095415
559976	NM_001128337,XM_017355008,XM_017355011,XM_017355012,XM_017355013	grin2bb	glutamate receptor, ionotropic, N-methyl D-aspartate 2B, genome duplicate b	protein_coding	NP_001121809.1;XP_017210497.1;XP_017210500.1;XP_017210501.1;XP_017210502.1	ZDB-GENE-061207-27	-2.71031	1.88634	1.54477e-07	1.83805e-06	1.56323	2.65622	1.56323	2.65622	77	270	0.159463	0.472392	0.326312	0.972355
559991	XM_017352116	LOC559991	serine/threonine-protein kinase pim-2	protein_coding	XP_017207605.2	.	-22.1471	1.303	2.57111e-27	4.71053e-25	0.266794	2.47439	0.266794	2.47439	8	232	0.038664	1.06563	0.079119	2.19345
559992	NM_001045021,NM_001045021_dup1,XM_005159627,XM_005159628,XM_005159629,XM_005159630,XM_009294296,XM_017352245,XM_017352246	tpd52	tumor protein D52	protein_coding	NP_001038486.1;XP_005159684.1;XP_005159685.1;XP_005159686.1;XP_005159687.1;XP_009292571.1;XP_017207734.1;XP_017207735.1	ZDB-GENE-060503-680	-3.54286	3.55908	9.37388e-15	2.99861e-13	2.62163	4.26818	2.62163	4.26818	203	930	3.98943	15.8673	8.1034	31.9572
560014	XM_009303794,XM_021478373,XM_683405	ntng2a	netrin g2a, transcript variant X2	protein_coding	XP_009302069.1;XP_021334048.1;XP_688497.3	ZDB-GENE-081105-186	2.03381	1.39042	0.0003449	0.00196778	2.16306	1.43776	2.16306	1.43776	137	87	0.557854	0.234602	1.14154	0.482897
560024	NM_001080179	slc47a2	solute carrier family 47 (multidrug and toxin extrusion), member 2	protein_coding	NP_001073648.1	ZDB-GENE-070112-1472	-2.20866	1.67865	4.26423e-05	0.000305659	1.56323	2.41186	1.56323	2.41186	77	220	0.671018	1.71677	1.37311	3.53374
560038	NM_001030135	si:ch211-282j17.1	si:ch211-282j17.1	protein_coding	NP_001025306.1	ZDB-GENE-041210-285	2.13878	0.266067	0.00283689	0.012462	1.37832	0.804431	1.37832	0.804431	63	38	1.005	0.542455	2.05654	1.11657
560061	XM_021468698	pimr138	Pim proto-oncogene, serine/threonine kinase, related 138	protein_coding	XP_021324373.1	ZDB-GENE-041014-153	-7.36283	1.92881	3.55614e-21	2.83184e-19	0.917393	2.91857	0.917393	2.91857	35	334	0.159123	1.36707	0.325615	2.81393
560078	NM_001128526,XM_005166852	phf19	PHD finger protein 19	protein_coding	NP_001121998.1;XP_005166909.1	ZDB-GENE-081105-128	-2.12064	5.14754	3.81337e-07	4.19775e-06	4.56526	5.61729	4.56526	5.61729	893	2448	3.96493	9.70479	8.11349	19.976
560083	XM_005161654	si:dkey-182g1.4	si:dkey-182g1.4	protein_coding	XP_005161711.1	ZDB-GENE-060503-808	-2.06396	2.56995	2.2726e-05	0.00017273	2.27325	3.15646	2.27325	3.15646	151	403	1.61564	3.84912	3.30611	7.92289
560118	XR_002459263,XR_002459264	LOC560118	uncharacterized LOC560118, transcript variant X1	misc_RNA	.	.	6.70711	-2.37427	0.0160841	0.0533333	0.355361	0.0555944	0.355361	0.0555944	11	2	0.143368	0.014714	0.293375	0.030286
560132	NM_001044920	pimr109	Pim proto-oncogene, serine/threonine kinase, related 109	protein_coding	NP_001038385.1	ZDB-GENE-030131-6182	-27.6728	2.169	4.06794e-40	2.88043e-37	0.383715	3.24879	0.383715	3.24879	12	433	0.132798	4.2803	0.271745	8.81042
560136	XM_683526	armc3	armadillo repeat containing 3	protein_coding	XP_688618.3	ZDB-GENE-110614-1	-3.11367	3.32167	5.02806e-12	1.12398e-10	2.5421	4.00247	2.5421	4.00247	190	765	1.28793	4.6504	2.63551	9.57223
560145	NM_001080575,NM_001080575_dup1,XM_017356118,XM_021476201	col27a1b	collagen, type XXVII, alpha 1b	protein_coding	NP_001074044.1	ZDB-GENE-100119-2	-2.4776	3.36014	1.98729e-08	2.70046e-07	2.77935	3.95757	2.77935	3.95757	231	740	0.871879	3.06308	1.78414	3.89731
560200	NM_001114685,XM_021468454	pimr132	Pim proto-oncogene, serine/threonine kinase, related 132	protein_coding	NP_001108157.1;XP_021324129.1	ZDB-GENE-041014-157	-13.003	1.3732	1.90015e-23	2.12744e-21	0.438804	2.49966	0.438804	2.49966	14	237	0.147094	2.29099	0.301	4.7157
560238	XM_005163198	si:ch211-113a14.15	si:ch211-113a14.15	protein_coding	XP_005163255.1	ZDB-GENE-121214-207	-2.67193	4.90918	7.11617e-11	1.39132e-09	4.11492	5.47989	4.11492	5.47989	643	2221	9.34704	28.838	19.127	59.3591
560240	XM_680524	si:ch211-137a8.4	si:ch211-137a8.4	protein_coding	XP_685616.1	ZDB-GENE-030131-3742	3.17546	-0.460755	0.000219377	0.00131611	1.04715	0.415695	1.04715	0.415695	42	17	0.262118	0.092027	0.536376	0.189426
560277	NM_001122858	masp2	mannan-binding lectin serine peptidase 2	protein_coding	NP_001116330.1	ZDB-GENE-060130-154	-2.04311	7.23258	7.26579e-07	7.57186e-06	6.64094	7.66432	6.64094	7.66432	3891	10276	30.6404	72.2661	62.6999	148.75
560283	NM_001025507	cax1	cation/H+ exchanger protein 1	protein_coding	NP_001020678.2	ZDB-GENE-030131-3044	-3.08578	0.502979	8.90519e-06	7.41363e-05	0.731337	1.60546	0.731337	1.60546	26	104	0.186821	0.666265	0.382293	1.37142
560295	XM_017357088	si:ch211-102l7.3	si:ch211-102l7.3	protein_coding	XP_017212577.1	ZDB-GENE-161017-116	-3.03353	0.635724	4.65818e-06	4.1008e-05	0.796059	1.69571	0.796059	1.69571	29	114	0.179171	0.64563	0.36664	1.32894
560304	NM_001319133	susd4	sushi domain containing 4	protein_coding	NP_001306062.1	ZDB-GENE-110511-1	2.23127	3.56837	3.27822e-07	3.66096e-06	4.11704	3.05781	4.11704	3.05781	644	373	6.53505	3.37766	13.3727	6.95246
560309	XM_683706	si:ch211-113a14.16	si:ch211-113a14.16	protein_coding	XP_688798.1	ZDB-GENE-121214-150	-3.26374	4.23316	3.50629e-14	1.04507e-12	3.29064	4.8914	3.29064	4.8914	346	1460	12.0909	45.5873	24.7418	93.8354
560315	XM_009297022,XM_021473735	si:ch211-66i15.4	si:ch211-66i15.4	protein_coding	XP_009295297.2	ZDB-GENE-090313-121	-3.8477	1.73953	2.09572e-11	4.34382e-10	1.23005	2.62899	1.23005	2.62899	53	264	1.18101	5.30648	2.41672	10.9227
560358	XM_009302609,XM_009302610,XM_683764	slc2a11a	solute carrier family 2 (facilitated glucose transporter), member 11a, transcript variant X1	protein_coding	XP_009300884.1;XP_009300885.1;XP_688856.2	ZDB-GENE-080723-20	4.14531	0.918632	5.84002e-10	1.01259e-08	2.00776	0.788112	2.00776	0.788112	119	37	0.532817	0.145731	1.09031	0.299968
560378	XM_021467289,XM_021473078	klhl10b.1	kelch-like family member 10b, tandem duplicate 1, transcript variant X1	protein_coding	XP_021322964.1	ZDB-GENE-131015-2	-6.41301	1.28626	1.41195e-15	5.08127e-14	0.709101	2.3465	0.709101	2.3465	25	208	0.233625	1.70187	0.478069	3.50307
560380	XM_683785	si:ch211-113a14.17	si:ch211-113a14.17	protein_coding	XP_688877.2	ZDB-GENE-121214-187	-5.23184	4.05516	3.41217e-24	4.25693e-22	2.65691	4.8468	2.65691	4.8468	209	1414	8.94522	54.1876	18.3047	111.538
560446	XM_683846	si:dkey-101k6.5	si:dkey-101k6.5	protein_coding	XP_688938.2	ZDB-GENE-081105-143	-2.60676	3.03937	8.60877e-09	1.2537e-07	2.46458	3.67651	2.46458	3.67651	178	600	1.18865	3.58128	2.43235	7.37157
560458	XM_021467543,XM_683858	klhl10b.2	kelch-like family member 10b, tandem duplicate 2	protein_coding	XP_021323218.1	ZDB-GENE-131127-61	-3.63362	1.70163	1.40102e-10	2.62743e-09	1.24558	2.58243	1.24558	2.58243	54	254	0.518179	2.21885	1.06035	4.56721
560482	XM_683887	rad54b	RAD54 homolog B (S. cerevisiae)	protein_coding	XP_688979.4	ZDB-GENE-060810-50	-2.19865	1.98677	2.06968e-05	0.000158642	1.78139	2.66964	1.78139	2.66964	96	273	0.541971	1.38468	1.10904	2.85017
560496	XM_021468699	LOC560496	serine/threonine-protein kinase PKH2-like	protein_coding	XP_021324374.1	.	-9.32396	2.22799	2.04993e-26	3.43611e-24	0.917393	3.21866	0.917393	3.21866	35	423	0.234941	2.57095	0.480762	5.29195
560512	XM_017356997,XM_683919	si:ch211-119e14.9	si:ch211-119e14.9, transcript variant X1	protein_coding	XP_017212486.1;XP_689011.4	ZDB-GENE-160728-55	-2.15362	0.95919	0.000616536	0.00330515	1.13317	1.83726	1.13317	1.83726	47	131	0.293332	0.734019	0.600248	1.51088
560527	XM_683938	si:ch211-113a14.19	si:ch211-113a14.19	protein_coding	XP_689030.3	ZDB-GENE-121214-198	-2.31623	4.47886	3.22312e-08	4.26835e-07	3.84867	5.00255	3.84867	5.00255	528	1581	18.0743	48.3629	36.9856	99.5486
560566	NM_001045849	gem	GTP binding protein overexpressed in skeletal muscle	protein_coding	NP_001039314.1	ZDB-GENE-060825-251	2.12074	0.804183	0.000746897	0.00394039	1.73812	1.07042	1.73812	1.07042	92	56	1.10883	0.59887	2.26902	1.23269
560568	NM_001044931,XM_009293096,XM_009293097,XM_009293098,XM_009293099,XM_021467189	kcnh1a	potassium voltage-gated channel, subfamily H (eag-related), member 1a	protein_coding	NP_001038396.1;XP_009291371.1;XP_009291372.1;XP_009291373.1;XP_009291374.1;XP_021322864.1	ZDB-GENE-061226-1	-6.0783	-0.942971	1.76491e-05	0.000137207	0.172433	0.836526	0.172433	0.836526	5	40	0.020308	0.156227	0.041557	0.321572
560602	XM_684000	slc2a6	solute carrier family 2 (facilitated glucose transporter), member 6	protein_coding	XP_689092.6	ZDB-GENE-081104-301	-4.2818	5.65659	9.94887e-22	8.54592e-20	4.32689	6.36909	4.32689	6.36909	751	4157	6.20215	30.6783	12.6915	63.1471
560609	NM_001145763	tshr	thyroid stimulating hormone receptor	protein_coding	NP_001139235.1	ZDB-GENE-110524-4	-10.9465	-0.533488	4.53328e-09	6.91311e-08	0.139556	1.09716	0.139556	1.09716	4	58	0.026567	0.375572	0.054364	0.773066
560629	NM_001044934	si:dkey-119m7.4	si:dkey-119m7.4	protein_coding	NP_001038399.1	ZDB-GENE-040724-70	-2.86505	-0.734495	0.00297647	0.0129881	0.355361	0.852309	0.355361	0.852309	11	41	0.121969	0.443631	0.249587	0.913155
560634	XM_684031	miip	migration and invasion inhibitory protein	protein_coding	XP_689123.2	ZDB-GENE-130620-1	-2.124	2.54977	1.289e-05	0.000103495	2.23485	3.15009	2.23485	3.15009	146	401	1.34934	3.32261	2.76116	6.83915
560647	XM_017351519,XM_021466936,XM_021466937	LOC560647	gamma-aminobutyric acid type B receptor subunit 2-like, transcript variant X3	protein_coding	XP_017207008.1;XP_021322611.1;XP_021322612.1	.	-2.48023	3.8902	6.27063e-09	9.33397e-08	3.245	4.46194	3.245	4.46194	334	1071	2.03671	5.74939	4.16775	11.8343
560658	XM_021468700	pimr124	Pim proto-oncogene, serine/threonine kinase, related 124	protein_coding	XP_021324375.1	ZDB-GENE-130531-14	-11.5807	1.40847	8.08551e-23	8.1474e-21	0.491866	2.51957	0.491866	2.51957	16	241	0.176263	2.45736	0.360688	5.05814
560700	NM_001318071	adgra2	adhesion G protein-coupled receptor A2	protein_coding	NP_001305000.1	ZDB-GENE-081104-363	2.25356	3.53912	2.49163e-07	2.84561e-06	4.09363	3.02337	4.09363	3.02337	633	363	2.87974	1.47278	5.89285	3.03151
560709	XM_684105	hcn3	hyperpolarization activated cyclic nucleotide-gated potassium channel 3	protein_coding	XP_689197.1	ZDB-GENE-060503-193	-2.71312	0.857096	1.16339e-05	9.41312e-05	0.955672	1.82931	0.955672	1.82931	37	130	0.243306	0.778678	0.49788	1.6028
560719	XM_009294955	si:dkey-206f10.1	si:dkey-206f10.1	protein_coding	XP_009293230.1	ZDB-GENE-041014-154	-5.65679	2.41334	9.81527e-20	6.21136e-18	1.36416	3.31008	1.36416	3.31008	62	454	0.264781	1.73109	0.541825	3.56321
560743	XM_684147	lpxn	leupaxin	protein_coding	XP_689239.4	ZDB-GENE-081105-159	-2.27667	3.73295	1.67947e-07	1.98558e-06	3.18181	4.27697	3.18181	4.27697	318	936	2.04139	5.37299	4.17732	11.0596
560748	XM_684153	si:ch211-113a14.22	si:ch211-113a14.22	protein_coding	XP_689245.2	ZDB-GENE-121214-203	-3.23969	5.54672	3.37646e-15	1.15937e-13	4.52446	6.17644	4.52446	6.17644	867	3631	24.418	91.299	49.9669	187.927
560753	NM_153668,NM_153668_dup1	tpi1b	triosephosphate isomerase 1b	protein_coding	NP_705954.2	ZDB-GENE-020416-4	2.01621	7.64999	1.08393e-06	1.09433e-05	8.07408	7.06785	8.07408	7.06785	10574	6779	129.128	73.9206	264.236	152.156
560786	XM_021471306,XM_684184	ftr27	finTRIM family, member 27	protein_coding	XP_689276.1	ZDB-GENE-070912-318	-2.22909	2.81468	1.75881e-06	1.69595e-05	2.41049	3.40944	2.41049	3.40944	170	490	0.902173	2.32699	1.84613	4.7898
560795	XM_684195	si:dkey-88j15.3	si:dkey-88j15.3	protein_coding	XP_689287.3	ZDB-GENE-100922-28	7.79744	-0.477478	7.90326e-09	1.15675e-07	1.16619	0.210575	1.16619	0.210575	49	8	0.26992	0.034954	0.552341	0.071948
560805	XM_684205	si:ch211-158d24.2	si:ch211-158d24.2	protein_coding	XP_689297.6	ZDB-GENE-081105-115	2.22897	-0.969205	0.0335099	0.0966454	0.731337	0.372567	0.731337	0.372567	26	15	0.202052	0.100758	0.413461	0.207398
560806	NM_001173503,XM_021479185	grk5	G protein-coupled receptor kinase 5	protein_coding	NP_001166974.1;XP_021334860.1	ZDB-GENE-091204-274	-2.97443	0.835602	2.7147e-06	2.51227e-05	0.897866	1.83726	0.897866	1.83726	34	131	0.254862	0.945489	0.521528	1.94616
560860	NM_001100000,XM_021467666	wfdc1	WAP four-disulfide core domain 1	protein_coding	NP_001093470.1;XP_021323341.1	ZDB-GENE-070112-352	-2.28575	0.196625	0.00186291	0.00868903	0.731337	1.32916	0.731337	1.32916	26	77	0.191811	0.526223	0.392506	1.08316
560910	XM_017354220	si:dkey-261m9.12	si:dkey-261m9.12	protein_coding	XP_017209709.1	ZDB-GENE-131126-58	-2.17894	2.02161	2.20487e-05	0.000168314	1.81301	2.69612	1.81301	2.69612	99	279	2.0208	5.11671	4.13518	10.5321
560940	XM_005155552	diras2	DIRAS family GTPase 2	protein_coding	XP_005155609.1	.	-2.58649	-0.836272	0.0103064	0.0370699	0.355361	0.788112	0.355361	0.788112	11	37	0.155686	0.465198	0.318582	0.957548
560947	XM_005162550,XM_005162551,XM_009297272,XM_009297273,XM_009297277,XM_021470269	si:ch211-271e10.1	si:ch211-271e10.1, transcript variant X1	protein_coding	XP_005162607.1;XP_005162608.1;XP_009295547.1;XP_009295548.1;XP_009295552.1;XP_021325944.1	ZDB-GENE-060526-145	-2.04213	2.98268	1.54472e-05	0.000122045	2.62163	3.52719	2.62163	3.52719	203	536	1.2649	2.97848	2.58839	6.1308
560948	NM_001114421,XM_005162708,XM_021470191	zgc:174160	zgc:174160	protein_coding	NP_001107893.1;XP_005162765.1;XP_021325866.1	ZDB-GENE-030131-6252	-2.00146	3.1296	1.93611e-05	0.000149673	2.76325	3.65418	2.76325	3.65418	228	590	1.16952	2.76794	2.39321	5.69743
560952	NM_001025510,NM_001025510_dup1	ccdc3a	coiled-coil domain containing 3a	protein_coding	NP_001020681.1	ZDB-GENE-041210-326	2.69064	-1.33019	0.0173117	0.0566228	0.616565	0.258743	0.616565	0.258743	21	10	0.457897	0.180121	0.229719	0.179069
560957	XM_005165560,XM_021474040,XM_021474041,XM_021474593,XM_021474594,XM_021476643,XM_021476644,XM_684355,XR_002457055,XR_002457849,XR_002458015,XR_002458951	si:ch211-127d4.3	si:ch211-127d4.3, transcript variant X3	protein_coding	XP_021330268.1;XP_021330269.1	ZDB-GENE-060526-22	-2.02922	1.50142	0.00037485	0.00212431	1.49988	2.23654	1.49988	2.23654	72	189	0.533538	1.32208	1.09179	2.72133
560963	XM_021478547	pimr106	Pim proto-oncogene, serine/threonine kinase, related 106	protein_coding	XP_021334222.1	ZDB-GENE-081104-108	-2.49394	-1.28107	0.0306351	0.0898577	0.266794	0.59525	0.266794	0.59525	8	26	0.097539	0.309267	0.199594	0.636585
560966	NM_001123259,XM_005169085	si:ch211-158d24.4	si:ch211-158d24.4	protein_coding	NP_001116731.1;XP_005169142.1	ZDB-GENE-081104-141	2.07416	0.904306	0.000946542	0.00483024	1.80255	1.13636	1.80255	1.13636	98	61	1.06129	0.585266	2.17174	1.20469
560974	XM_017354276	si:ch211-113a14.29	si:ch211-113a14.29	protein_coding	XP_017209765.1	ZDB-GENE-121214-146	-2.89054	4.66749	3.32671e-12	7.63191e-11	3.81001	5.27265	3.81001	5.27265	513	1917	7.25692	24.2112	14.8499	49.8354
560975	XM_005161720,XM_684373	si:ch1073-396h14.1	si:ch1073-396h14.1, transcript variant X1	protein_coding	XP_005161777.1;XP_689465.6	ZDB-GENE-070705-6	-8.75581	-0.277037	3.96678e-09	6.1025e-08	0.204577	1.23598	0.204577	1.23598	6	69	0.041887	0.473842	0.085714	0.97534
561024	NM_001122761,XM_005166045,XM_005166046	slc6a13l	solute carrier family 6 (neurotransmitter transporter, GABA), member 13 like	protein_coding	NP_001116233.1;XP_005166102.1;XP_005166103.1	ZDB-GENE-030616-628	2.35636	5.4032	6.09945e-09	9.12098e-08	5.91625	4.71165	5.91625	4.71165	2339	1283	18.3244	8.9283	37.4975	18.3777
561115	XM_009303819,XM_009303821,XM_021478375	si:dkey-208b23.5	si:dkey-208b23.5, transcript variant X3	protein_coding	XP_009302094.1;XP_009302096.1;XP_021334050.1	ZDB-GENE-081104-362	-7.3003	2.88064	1.35109e-26	2.32876e-24	1.46048	3.78739	1.46048	3.78739	69	652	0.189229	1.71222	0.387222	3.52437
561122	NM_001166331,XM_009292174,XM_021475240	nlgn4a	neuroligin 4a	protein_coding	NP_001159803.1;XP_009290449.1;XP_021330915.1	ZDB-GENE-100309-2	-3.2303	0.258334	1.73178e-05	0.000135033	0.616565	1.44818	0.616565	1.44818	21	88	0.081104	0.302216	0.165963	0.62207
561124	NM_001144793,XM_005165496	ssna1	Sjogren syndrome nuclear autoantigen 1	protein_coding	NP_001138265.1;XP_005165553.1	ZDB-GENE-081104-255	-4.05831	1.50548	3.36465e-11	6.79126e-10	1.06477	2.44346	1.06477	2.44346	43	226	0.950996	4.59557	1.94603	9.45937
561147	XM_021468513	LOC561147	uncharacterized LOC561147	protein_coding	XP_021324188.1	.	-7.10239	1.8431	4.90624e-20	3.23774e-18	0.897866	2.83763	0.897866	2.83763	34	313	0.173358	1.43588	0.354745	2.95558
561161	NM_001135973,XM_017355036	zgc:193726	zgc:193726	protein_coding	NP_001129445.1;XP_017210525.1	ZDB-GENE-081022-35	2.09726	0.575942	0.00134281	0.00655005	1.57557	0.958207	1.57557	0.958207	78	48	2.53415	1.30907	5.18565	2.69454
561162	NM_001327942,NM_001327943	vsnl1b	visinin-like 1b	protein_coding	NP_001314871.1;NP_001314872.1	ZDB-GENE-080225-39	3.2056	-0.922549	0.00179023	0.00839332	0.817003	0.305356	0.817003	0.305356	30	12	0.525474	0.191789	1.07528	0.394773
561164	NM_001110225,XM_005171890,XM_021476208	kank1b	KN motif and ankyrin repeat domains 1b	protein_coding	NP_001103695.1;XP_005171947.1;XP_021331883.1	ZDB-GENE-060526-260	-2.86523	0.95112	4.35989e-06	3.86679e-05	0.974437	1.91447	0.974437	1.91447	38	141	0.156971	0.531027	0.321211	1.09305
561171	NM_001110109	cbln8	cerebellin 8	protein_coding	NP_001103579.1	ZDB-GENE-080204-13	3.34544	9.67517	1.25311e-16	5.17828e-15	10.299	8.55947	10.299	8.55947	49576	19155	1137.28	392.368	2327.24	807.636
561187	XM_009298215	si:ch211-113a14.26	si:ch211-113a14.26	protein_coding	XP_009296490.1	ZDB-GENE-121214-196	-3.29473	4.61177	9.01929e-15	2.89579e-13	3.62644	5.26309	3.62644	5.26309	447	1904	10.3125	39.2774	21.1025	80.8473
561211	XM_021479449,XM_684617	igsf5a	immunoglobulin superfamily, member 5a, transcript variant X2	protein_coding	XP_021335124.1;XP_689709.3	ZDB-GENE-091204-182	2.14409	2.80845	4.38007e-06	3.88205e-05	3.39531	2.44346	3.39531	2.44346	375	226	2.99823	1.597	6.1353	3.2872
561242	XM_684648	fam171b	family with sequence similarity 171 member B	protein_coding	XP_689740.2	.	2.54439	0.396339	0.000179322	0.0011049	1.51277	0.788112	1.51277	0.788112	73	37	0.369271	0.166526	0.755643	0.342771
561283	XM_009298537	LOC561283	uncharacterized LOC561283	protein_coding	XP_009296812.1	.	-8.76561	2.06588	1.56052e-24	2.08592e-22	0.878072	3.0646	0.878072	3.0646	33	375	0.167673	1.73861	0.343111	3.5787
561301	NM_001100143	zswim2	zinc finger, SWIM-type containing 2	protein_coding	NP_001093613.1	ZDB-GENE-070719-8	-5.97371	2.43313	1.06974e-20	7.917e-19	1.33542	3.33837	1.33542	3.33837	60	464	0.491108	3.39502	1.00496	6.98819
561303	NM_001200011,XM_021477562	si:ch73-41h24.1	si:ch73-41h24.1	protein_coding	NP_001186940.2;XP_021333237.1	ZDB-GENE-030131-3627	-4.86363	1.0108	2.61717e-11	5.34846e-10	0.731337	2.07777	0.731337	2.07777	26	164	0.499621	2.86565	1.02238	5.89856
561308	NM_001110836,XM_005171450,XM_009298900	theg	theg spermatid protein	protein_coding	NP_001104306.1;XP_005171507.1;XP_009297175.1	ZDB-GENE-070912-59	-2.7639	0.630522	2.24383e-05	0.000170791	0.837648	1.66923	0.837648	1.66923	31	111	0.515951	1.76181	1.0558	3.62645
561319	XR_001800009	si:dkey-83f18.6	si:dkey-83f18.6	misc_RNA	.	ZDB-GENE-070705-505	3.74867	-2.47153	0.0443061	0.12053	0.296925	0.0826084	0.296925	0.0826084	9	3	0.096513	0.025048	0.197496	0.051558
561322	XM_005163199	si:ch211-113a14.28	si:ch211-113a14.28	protein_coding	XP_005163256.1	ZDB-GENE-121214-199	-3.70697	4.09687	1.35105e-16	5.53063e-15	3.04204	4.79873	3.04204	4.79873	285	1366	5.62668	24.1181	11.5139	49.6439
561324	NM_001089389	npffr1l3	neuropeptide FF receptor 1 like 3	protein_coding	NP_001082858.1	ZDB-GENE-070424-44	2.98499	-1.36931	0.0173117	0.0566228	0.616565	0.23486	0.616565	0.23486	21	9	0.234319	0.083469	0.479489	0.17181
561346	XM_021468506	LOC561346	serine/threonine-protein kinase cds1-like	protein_coding	XP_021324181.1	.	-9.89867	0.690285	1.03889e-15	3.79609e-14	0.355361	1.92197	0.355361	1.92197	11	142	0.079195	0.986304	0.162057	2.03017
561360	XM_684769	si:dkey-27o4.1	si:dkey-27o4.1	protein_coding	XP_689861.3	ZDB-GENE-131121-60	2.00231	5.45437	2.18336e-06	2.06356e-05	5.89363	4.91602	5.89363	4.91602	2302	1486	5.16895	2.97829	10.5773	6.13042
561422	NM_001089390,NM_001089390_dup1	pimr110	Pim proto-oncogene, serine/threonine kinase, related 110	protein_coding	NP_001082859.1	ZDB-GENE-041014-282	-13.7859	0.98406	1.30813e-20	9.51994e-19	0.326439	2.18137	0.326439	2.18137	10	180	0.069277	1.18466	0.141763	2.3557
561429	XM_021470598	syt7a	synaptotagmin VIIa	protein_coding	XP_021326273.1	ZDB-GENE-090601-5	2.78456	1.84448	5.88809e-08	7.50302e-07	2.64525	1.52896	2.64525	1.52896	207	96	0.699278	0.28944	1.43094	0.595773
561469	XM_009305132,XM_009305133,XM_021472215,XM_021472216,XM_703033,XR_002457250,XR_002457251,XR_662743,XR_662744	atp6v0a2a	ATPase, H+ transporting, lysosomal V0 subunit a2a, transcript variant X8	protein_coding	XP_021327890.1;XP_021327891.1	ZDB-GENE-091113-4	-2.03615	0.413382	0.00425433	0.0176109	0.878072	1.43776	0.878072	1.43776	33	87	0.185136	0.43268	0.378846	0.890614
561476	NM_001025514	zgc:112285	zgc:112285	protein_coding	NP_001020685.1	ZDB-GENE-050913-132	5.81037	-1.44081	0.000264517	0.00155383	0.663575	0.135165	0.663575	0.135165	23	5	0.222826	0.035722	0.455972	0.073529
561486	XM_009293792,XM_009293793,XM_021473326,XM_021473327	cep126	centrosomal protein 126, transcript variant X3	protein_coding	XP_021329001.1;XP_021329002.1	ZDB-GENE-050419-24	-34.2926	0.944622	6.71985e-26	1.0735e-23	0.139556	2.19382	0.139556	2.19382	4	182	0.014703	0.627588	0.030087	1.29181
561487	NM_001082823,XM_005168613	si:ch211-244o22.2	si:ch211-244o22.2	protein_coding	NP_001076292.1;XP_005168670.1	ZDB-GENE-030131-3271	-2.01602	3.74302	6.67074e-06	5.70573e-05	3.2981	4.23395	3.2981	4.23395	348	907	1.89505	4.41474	3.87786	9.08714
561489	NM_001144045	kifap3b	kinesin-associated protein 3b	protein_coding	NP_001137517.1	ZDB-GENE-030131-2219	-3.33144	3.25327	3.95077e-13	1.0361e-11	2.4242	3.95939	2.4242	3.95939	172	741	0.850848	3.28226	1.7411	6.7561
561520	XM_684926	fam83e	family with sequence similarity 83, member E	protein_coding	XP_690018.6	ZDB-GENE-141215-21	-4.17499	-0.012788	2.11258e-06	2.00316e-05	0.438804	1.31783	0.438804	1.31783	14	76	0.097738	0.472476	0.200003	0.972528
561542	XM_017351426,XM_021473028,XM_021473029,XM_684950,XR_002457462,XR_658562	si:dkey-23o4.6	si:dkey-23o4.6, transcript variant X3	protein_coding	XP_021328703.1;XP_021328704.1	ZDB-GENE-100922-3	-4.08668	-2.43279	0.0443061	0.12053	0.0714646	0.282238	0.0714646	0.282238	2	11	0.021075	0.118625	0.043126	0.244174
561550	NM_001089392	pimr128	Pim proto-oncogene, serine/threonine kinase, related 128	protein_coding	NP_001082861.1	ZDB-GENE-041014-93	-8.99664	1.96464	5.57456e-24	6.76147e-22	0.817003	2.97733	0.817003	2.97733	30	350	0.194439	2.08822	0.397882	4.29832
561565	XM_021476527,XM_684977	LOC561565	neuropeptide FF receptor 2	protein_coding	XP_690069.6	.	2.76216	2.4953	4.97403e-09	7.55425e-08	3.2098	1.99488	3.2098	1.99488	325	152	1.26908	0.526765	2.59693	1.08427
561568	NM_001044963,NM_001044963_dup1,NM_001044963_dup2,XM_009293419	rabl2	RAB, member of RAS oncogene family-like 2	protein_coding	NP_001038428.1;XP_009291694.1	ZDB-GENE-060503-464	-2.34876	1.75804	8.26038e-06	6.93412e-05	1.57557	2.49966	1.57557	2.49966	78	237	0.539802	1.48053	0.589698	3.0011
561574	XM_009304706	si:ch211-260b17.6	si:ch211-260b17.6	protein_coding	XP_009302981.1	ZDB-GENE-070912-256	-2.26236	0.850255	0.000352837	0.00200781	1.04715	1.77238	1.04715	1.77238	42	123	0.303256	0.789165	0.620556	1.62439
561579	NM_001044964,NM_001044964_dup1	trim35-21	tripartite motif containing 35-21	protein_coding	NP_001038429.1	ZDB-GENE-060503-673	2.99513	0.443567	1.10293e-05	8.98218e-05	1.58781	0.738018	1.58781	0.738018	79	34	0.899905	0.34251	1.84149	0.705011
561583	XM_005156928,XM_684997,XR_002459858	pcnxl2	pecanex-like 2 (Drosophila), transcript variant X2	protein_coding	XP_005156985.1;XP_690089.4	ZDB-GENE-090312-150	3.16739	0.543354	2.61205e-06	2.42413e-05	1.67069	0.75491	1.67069	0.75491	86	35	0.232888	0.090673	0.476562	0.186639
561618	XM_005160996,XM_009295135,XM_009295136,XM_021473386,XM_685028	slc4a4b	solute carrier family 4 (sodium bicarbonate cotransporter), member 4b, transcript variant X5	protein_coding	XP_021329061.1	ZDB-GENE-091030-1	2.53919	6.49215	1.65998e-10	3.08438e-09	7.02393	5.69648	7.02393	5.69648	5086	2589	14.8525	6.74837	30.3929	13.8906
561637	NM_001123261	si:dkeyp-110g5.4	si:dkeyp-110g5.4	protein_coding	NP_001116733.1	ZDB-GENE-081104-452	-2.63709	3.53219	1.35171e-09	2.21611e-08	2.87233	4.14384	2.87233	4.14384	249	849	2.79919	8.53876	5.72802	17.5759
561639	XM_009304704,XM_685051	dnah7	dynein, axonemal, heavy chain 7, transcript variant X1	protein_coding	XP_009302979.1;XP_690143.4	ZDB-GENE-070912-282	-4.8431	4.75568	9.06159e-24	1.05513e-21	3.35291	5.51254	3.35291	5.51254	363	2273	0.532392	2.98505	1.08944	6.14432
561648	XM_685062	olfm3b	olfactomedin 3b	protein_coding	XP_690154.2	ZDB-GENE-070912-606	-3.66396	-0.742278	0.000610301	0.00327918	0.296925	0.883367	0.296925	0.883367	9	43	0.046383	0.208391	0.094915	0.428945
561679	NM_001079992,NM_001328265,XM_005159442,XM_005159443,XM_005159445,XM_005159448,XM_005159450,XM_009294049,XM_017352252,XM_017352253	col11a2	collagen, type XI, alpha 2	protein_coding	NP_001073461.2;NP_001315194.1;XP_005159499.1;XP_005159500.1;XP_005159502.1;XP_005159505.1;XP_005159507.1;XP_009292324.1;XP_017207741.1;XP_017207742.1	ZDB-GENE-000208-23	-4.05422	0.369765	2.69616e-07	3.06051e-06	0.567971	1.56772	0.567971	1.56772	19	100	0.044806	0.226647	0.091687	0.466523
561685	NM_001034975,XM_009296502,XM_021469336	slit1b	slit homolog 1b (Drosophila)	protein_coding	NP_001030147.1;XP_009294777.1;XP_021325011.1	ZDB-GENE-030722-4	-14.0771	1.14264	1.04877e-21	8.97934e-20	0.355361	2.31267	0.355361	2.31267	11	202	0.036336	0.639392	0.074354	1.3161
561732	NM_001077556	cfap58	cilia and flagella associated protein 58	protein_coding	NP_001071024.3	ZDB-GENE-060929-128	-6.06217	3.28889	5.9816e-25	8.65812e-23	1.90392	4.14063	1.90392	4.14063	108	847	0.634044	4.43803	1.29745	9.13508
561742	XM_009298593,XM_009298594	si:ch211-106h4.12	si:ch211-106h4.12, transcript variant X1	protein_coding	XP_009296868.1;XP_009296869.1	ZDB-GENE-070705-12	2.00744	2.95729	2.0374e-05	0.000156671	3.50262	2.61979	3.50262	2.61979	407	262	9.89092	5.67447	20.2399	11.6801
561769	NM_001326548,XM_005165849	si:dkey-276j7.1	si:dkey-276j7.1	protein_coding	NP_001313477.1;XP_005165906.1	ZDB-GENE-060720-44	-2.20922	3.6478	4.85577e-07	5.25254e-06	3.13254	4.18337	3.13254	4.18337	306	874	3.54998	9.07888	7.26437	18.6877
561773	NM_001025518	hrh3	histamine receptor H3	protein_coding	NP_001020689.1	ZDB-GENE-040724-204	-2.00142	2.20083	0.000109987	0.00071485	2.00776	2.81767	2.00776	2.81767	119	308	1.56269	3.60642	3.19775	7.42334
561804	NM_001201544,XM_005159988,XM_005159989,XM_009292668,XM_009292671,XM_009292675,XM_009292681,XM_021475255	wdr17	WD repeat domain 17	protein_coding	NP_001188473.1;XP_005160045.1;XP_005160046.1;XP_009290943.1;XP_009290946.1;XP_009290950.1;XP_009290956.1;XP_021330930.1	ZDB-GENE-090313-131	-4.25684	0.2725	2.89766e-07	3.26941e-06	0.517683	1.50919	0.517683	1.50919	17	94	0.055712	0.274308	0.114004	0.564626
561824	NM_001326452,XM_009302106,XM_009302107,XM_009302108,XM_009302109,XM_021476889	erich2	glutamate-rich 2	protein_coding	NP_001313381.1;XP_009300381.1;XP_009300382.1;XP_009300383.1;XP_009300384.1;XP_021332564.1	ZDB-GENE-131231-2	-7.05748	2.13342	7.60673e-22	6.66517e-20	1.04715	3.09477	1.04715	3.09477	42	384	0.608651	4.9352	1.24549	10.1584
561837	NM_001214908,NM_001214908_dup1	si:dkey-157g16.6	si:dkey-157g16.6	protein_coding	NP_001201837.1	ZDB-GENE-090313-189	-2.96329	0.949396	1.56143e-06	1.52641e-05	0.955672	1.92197	0.955672	1.92197	37	142	0.122957	0.426218	0.240603	0.862763
561851	XM_021472927,XM_685254	ypel2b	yippee-like 2b	protein_coding	XP_021328602.1	ZDB-GENE-110419-2	2.45294	2.74519	1.01997e-07	1.24696e-06	3.39182	2.28386	3.39182	2.28386	374	197	0.905282	0.423762	1.85249	0.872258
561879	XM_005169326,XM_009306068,XM_021479850,XM_021479851,XM_685280	unm_sa1614	un-named sa1614, transcript variant X1	protein_coding	XP_005169383.1;XP_009304343.1;XP_021335525.1;XP_021335526.1;XP_690372.5	ZDB-GENE-120411-1	-2.27122	3.91267	1.38555e-07	1.66133e-06	3.34572	4.44773	3.34572	4.44773	361	1060	1.53544	4.04063	3.14198	8.3171
561889	NM_001100948	gra	granulito	protein_coding	NP_001094418.2	ZDB-GENE-081022-203	-4.1964	2.80914	4.20477e-16	1.6129e-14	1.87425	3.60844	1.87425	3.60844	105	570	1.01254	4.94343	2.07198	10.1754
561896	NM_001079995	chst2a	carbohydrate (N-acetylglucosamine-6-O) sulfotransferase 2a	protein_coding	NP_001073464.2	ZDB-GENE-060929-40	-2.03766	1.91275	0.000139012	0.000882906	1.78139	2.57769	1.78139	2.57769	96	253	0.82745	1.94804	1.69322	4.00978
561905	NM_001079679,NM_001079679_dup1,NM_001079679_dup2,XM_005168711,XM_005168712,XM_005168713	mlpha	melanophilin a	protein_coding	NP_001073147.1	ZDB-GENE-050208-724	-6.25589	-1.54387	0.00106861	0.00538603	0.105912	0.576368	0.105912	0.576368	3	25	0.017256	0.183586	0.017166	0.26424
561930	NM_001044969,NM_001044969_dup1,XM_005170460	cks2	CDC28 protein kinase regulatory subunit 2	protein_coding	NP_001038434.1;XP_005170517.1	ZDB-GENE-050208-508	-5.05373	1.79282	3.24565e-15	1.11885e-13	1.08217	2.73495	1.08217	2.73495	44	288	0.998143	5.70454	1.8284	9.47932
561935	NM_001075105	aplnra	apelin receptor a	protein_coding	NP_001068573.1	ZDB-GENE-060929-512	-4.04181	-0.963084	0.000883481	0.00454562	0.236021	0.788112	0.236021	0.788112	7	37	0.085791	0.409017	0.175555	0.841907
561976	XM_021473698,XM_685374	r3hdml	R3H domain containing-like	protein_coding	XP_690466.2	ZDB-GENE-090313-275	-8.39475	-0.124227	8.89818e-10	1.50112e-08	0.236021	1.32916	0.236021	1.32916	7	77	0.082821	0.828992	0.169478	1.70637
561978	NM_001159977	pi15a	peptidase inhibitor 15a	protein_coding	NP_001153449.1	ZDB-GENE-040724-135	-3.77734	2.30172	6.74749e-13	1.69652e-11	1.59994	3.1178	1.59994	3.1178	80	391	1.24837	5.50888	2.55456	11.3393
562007	NM_001077607	irg1l	immunoresponsive gene 1, like	protein_coding	NP_001071075.1	ZDB-GENE-061103-301	4.02181	5.86577	1.37807e-20	9.86447e-19	6.56056	4.59805	6.56056	4.59805	3678	1182	34.9986	10.0443	71.618	20.6748
562019	XM_685413	hspa4l	heat shock protein 4 like	protein_coding	XP_690505.2	ZDB-GENE-030131-2412	2.00128	1.4393	0.000437539	0.00243068	2.19541	1.47901	2.19541	1.47901	141	91	0.754537	0.437012	1.54402	0.899531
562022	NM_001077251,NM_001077251_dup1	olfml3b	olfactomedin-like 3b	protein_coding	NP_001070719.1	ZDB-GENE-050302-161	-2.19405	2.91215	2.28181e-06	2.14731e-05	2.50386	3.49236	2.50386	3.49236	184	522	2.24052	5.6827	4.29257	2.7256
562056	NM_001111165	zgc:171459	zgc:171459	protein_coding	NP_001104635.1	ZDB-GENE-030131-2059	2.04618	1.42856	0.000279833	0.00163064	2.19541	1.45853	2.19541	1.45853	141	89	1.99954	1.12613	4.09168	2.31798
562079	XM_001919935,XM_005169184	sez6a	seizure related 6 homolog a, transcript variant X2	protein_coding	XP_001919970.5;XP_005169241.2	ZDB-GENE-030131-8208	-23.6742	0.0700492	4.88551e-15	1.62637e-13	0.105912	1.51911	0.105912	1.51911	3	95	0.010132	0.4268	0.020733	0.878511
562098	XM_005173815,XM_009294985,XM_701777	LOC562098	BICD family-like cargo adapter 2, transcript variant X2	protein_coding	XP_005173872.1;XP_009293260.1;XP_706869.1	.	-4.12492	2.29131	4.34016e-14	1.28194e-12	1.52555	3.1308	1.52555	3.1308	74	395	0.809488	4.32358	1.65647	8.89951
562116	NM_001044977	tinagl1	tubulointerstitial nephritis antigen-like 1	protein_coding	NP_001038442.2	ZDB-GENE-060503-240	2.15236	5.18116	2.07857e-07	2.40958e-06	5.65859	4.58512	5.65859	4.58512	1950	1171	20.6954	11.097	42.3492	22.8417
562135	NM_001100949,NM_001100949_dup1	fdx1b	ferredoxin 1b	protein_coding	NP_001094419.1	ZDB-GENE-060526-382	-4.39249	0.307931	1.22079e-07	1.47389e-06	0.517683	1.53875	0.517683	1.53875	17	97	0.312767	1.65841	0.640018	2.56143
562146	XM_009304543,XM_021478865,XM_021478866,XM_685546	pard3bb	par-3 family cell polarity regulator beta b, transcript variant X4	protein_coding	XP_009302818.1;XP_021334540.1;XP_021334541.1;XP_690638.6	ZDB-GENE-070912-290	-4.1165	4.18633	5.10874e-19	2.84774e-17	3.01511	4.91508	3.01511	4.91508	279	1485	0.765694	3.70356	1.56685	7.62327
562155	NM_001113483	klf4	Kruppel-like factor 4	protein_coding	NP_001106955.1	ZDB-GENE-111014-1	2.06921	1.64771	0.000129292	0.000825775	2.37562	1.59612	2.37562	1.59612	165	103	2.39611	1.33241	4.90318	2.74258
562183	NM_001113552	cadm1b	cell adhesion molecule 1b	protein_coding	NP_001107024.1	ZDB-GENE-080327-34	2.98499	-1.36931	0.0173117	0.0566228	0.616565	0.23486	0.616565	0.23486	21	9	0.311506	0.121939	0.637438	0.250995
562197	XM_005161005,XM_017353029,XM_017353030	si:ch211-225g23.1	si:ch211-225g23.1, transcript variant X3	protein_coding	XP_005161062.1;XP_017208518.1;XP_017208519.1	ZDB-GENE-030131-3256	-2.24431	3.21618	6.5301e-07	6.8625e-06	2.74151	3.78328	2.74151	3.78328	224	650	1.35291	3.54889	2.76847	7.30492
562236	NM_001328141,NM_001328141_dup1,XR_222407	rbm24b	RNA binding motif protein 24b	protein_coding	NP_001315070.1	ZDB-GENE-060312-43	3.39078	-1.76	0.0153481	0.0512955	0.491866	0.160742	0.491866	0.160742	16	6	0.289673	0.085895	0	0
562247	XM_021481150,XM_685641	clcf1	cardiotrophin-like cytokine factor 1	protein_coding	XP_021336825.1	ZDB-GENE-110411-244	10.6472	-1.02535	1.27111e-07	1.53183e-06	0.897866	0.109126	0.897866	0.109126	34	4	0.136935	0.008164	0.280212	0.016804
562250	NM_001037390	fut7	fucosyltransferase 7 (alpha (1,3) fucosyltransferase)	protein_coding	NP_001032467.1	ZDB-GENE-060929-997	-3.22267	2.95269	5.59511e-12	1.24121e-10	2.21132	3.66762	2.21132	3.66762	143	596	2.09102	7.78236	4.27888	16.019
562258	NM_001277094	rorcb	RAR-related orphan receptor C b	protein_coding	NP_001264023.1	ZDB-GENE-040724-215	2.89154	3.93627	1.13776e-11	2.42935e-10	4.56836	3.14689	4.56836	3.14689	895	400	7.8536	3.13509	16.0709	6.45316
562259	NM_001089395	rsph3	radial spoke 3 homolog (Chlamydomonas)	protein_coding	NP_001082864.2	ZDB-GENE-040724-173	-4.54123	1.84747	6.12774e-14	1.77726e-12	1.18242	2.76027	1.18242	2.76027	50	294	0.549303	2.88764	1.12405	5.94383
562260	XM_685653,XR_002456229	slc10a1	solute carrier family 10 (sodium/bile acid cotransporter), member 1, transcript variant X2	protein_coding	XP_690745.4	ZDB-GENE-041001-190	-5.92688	-0.97155	2.71364e-05	0.00020278	0.172433	0.820568	0.172433	0.820568	5	39	0.053835	0.443261	0.110164	0.912394
562261	XM_009294877	aig1	androgen-induced 1 (H. sapiens)	protein_coding	XP_009293152.1	ZDB-GENE-041014-358	2.14537	-0.759508	0.0197076	0.0630658	0.817003	0.436786	0.817003	0.436786	30	18	0.382046	0.204256	0.781786	0.420434
562282	XM_021477803,XM_685678	ppp2r5b	protein phosphatase 2, regulatory subunit B', beta	protein_coding	XP_690770.3	ZDB-GENE-101208-1	-3.42771	1.24983	1.19298e-08	1.68581e-07	1.02931	2.19382	1.02931	2.19382	41	182	0.17039	0.694725	0.348671	1.43
562290	XM_021469629	grip2b	glutamate receptor interacting protein 2b	protein_coding	XP_021325304.1	ZDB-GENE-070705-172	4.45567	0.500743	6.18155e-09	9.22794e-08	1.71599	0.59525	1.71599	0.59525	90	26	0.47362	0.120551	0.969174	0.248137
562307	XM_005168801	si:ch73-368j24.11	si:ch73-368j24.11	protein_coding	XP_005168858.1	ZDB-GENE-160113-46	-4.06219	4.66334	2.06857e-19	1.2345e-17	3.45665	5.37658	3.45665	5.37658	393	2064	6.41015	30.1251	13.1172	62.0085
562337	NM_001089396	si:dkeyp-53d3.3	si:dkeyp-53d3.3	protein_coding	NP_001082865.2	ZDB-GENE-050208-644	-2.82339	-0.338014	0.00119594	0.0059364	0.465579	1.05686	0.465579	1.05686	15	55	0.290195	0.970947	0.593831	1.99856
562344	NM_001039926	hs3st1l2	heparan sulfate (glucosamine) 3-O-sulfotransferase 1-like 2	protein_coding	NP_001035015.1	ZDB-GENE-070202-3	-4.59709	2.49201	1.1975e-16	4.97988e-15	1.57557	3.33837	1.57557	3.33837	78	464	0.758679	4.03839	1.55249	8.31248
562363	NM_001102569,XM_021475346,XM_021475352	radil	Ras association and DIL domains	protein_coding	NP_001096039.1;XP_021331021.1;XP_021331027.1	ZDB-GENE-071206-1	-2.39096	0.905162	0.000121597	0.000780242	1.04715	1.82931	1.04715	1.82931	42	130	0.171959	0.47451	0.351882	0.976716
562364	XM_005166151,XM_021477311	si:ch211-233f11.5	si:ch211-233f11.5, transcript variant X1	protein_coding	XP_005166208.1;XP_021332986.1	ZDB-GENE-131127-239	-11.4814	-0.842233	1.46254e-07	1.74804e-06	0.105912	0.928735	0.105912	0.928735	3	46	0.028713	0.504646	0.058755	1.03875
562398	XM_002660930	si:ch211-168n16.1	si:ch211-168n16.1	protein_coding	XP_002660976.2	ZDB-GENE-040724-23	4.65351	-0.130698	2.33622e-07	2.68098e-06	1.30609	0.394292	1.30609	0.394292	58	16	0.208233	0.050894	0.426109	0.104758
562414	XM_021476998,XM_685802	si:ch211-207l14.1	si:ch211-207l14.1	protein_coding	XP_690894.4	ZDB-GENE-120215-234	3.96528	-0.947401	0.000273436	0.00159727	0.837648	0.258743	0.837648	0.258743	31	10	0.330365	0.09077	0.676031	0.186838
562420	XM_021466346,XM_685807	caln1	calneuron 1, transcript variant X1	protein_coding	XP_021322021.1;XP_690899.2	ZDB-GENE-130313-1	2.10807	-0.503398	0.0207928	0.0659026	0.93666	0.518192	0.93666	0.518192	36	22	0.200131	0.106999	0.409531	0.220244
562438	XM_021471573,XM_021474010,XM_021476399	lrp13	low-density lipoprotein receptor related-protein 13	protein_coding	XP_021332074.1	ZDB-GENE-130729-1	-6.82737	1.98755	2.80202e-20	1.93694e-18	0.992961	2.95922	0.992961	2.95922	39	345	0.161637	1.36897	0.330762	2.81785
562442	XM_005161783,XM_685822	col8a1b	collagen, type VIII, alpha 1b, transcript variant X1	protein_coding	XP_005161840.1;XP_690914.3	ZDB-GENE-060503-140	-3.96447	2.44282	4.77952e-14	1.40537e-12	1.65913	3.25771	1.65913	3.25771	85	436	0.512129	2.34889	1.04798	4.83486
562450	XM_005157740,XM_685830	clip3	CAP-GLY domain containing linker protein 3, transcript variant X2	protein_coding	XP_005157797.1;XP_690922.4	ZDB-GENE-131127-193	2.00432	1.0052	0.00116034	0.00579155	1.86422	1.21171	1.86422	1.21171	104	67	0.340281	0.197004	0.696322	0.405506
562460	XM_005160442	ppp2r5a	protein phosphatase 2, regulatory subunit B', alpha isoform	protein_coding	XP_005160499.1	ZDB-GENE-040724-174	2.04092	3.02169	1.17927e-05	9.52437e-05	3.56895	2.6607	3.56895	2.6607	428	271	1.88133	1.06229	3.8498	2.18658
562473	NM_001110462	ncf2	neutrophil cytosolic factor 2	protein_coding	NP_001103932.1	ZDB-GENE-070209-29	-5.01451	4.67326	1.70884e-24	2.24974e-22	3.24113	5.43997	3.24113	5.43997	333	2159	2.64132	15.331	5.40496	31.5568
562496	NM_131292,NM_131292_dup1,XM_005166863	col2a1a	collagen, type II, alpha 1a	protein_coding	NP_571367.1	ZDB-GENE-980526-192	-3.11392	0.614968	3.62249e-06	3.2828e-05	0.774806	1.68694	0.774806	1.68694	28	113	0.097711	0.351667	0.091513	0.358716
562504	NM_001328528,XM_021480604,XM_021480605,XM_021480606	cnnm1	cyclin and CBS domain divalent metal cation transport mediator 1	protein_coding	NP_001315457.1;XP_021336279.1;XP_021336280.1;XP_021336281.1	.	2.02235	0.176961	0.00699046	0.0268775	1.30609	0.788112	1.30609	0.788112	58	37	0.214763	0.120454	0.439472	0.247939
562517	NM_001102676,XM_005159661	anln	anillin, actin binding protein	protein_coding	NP_001096146.2;XP_005159718.1	ZDB-GENE-030131-4486	-2.46844	4.57317	2.58679e-09	4.07769e-08	3.87637	5.12048	3.87637	5.12048	539	1720	1.93117	5.52732	3.95177	11.3773
562522	NM_001025521	nsl1	NSL1, MIS12 kinetochore complex component	protein_coding	NP_001020692.1	ZDB-GENE-041014-362	-2.52443	1.46048	5.36817e-06	4.67617e-05	1.33542	2.27803	1.33542	2.27803	60	196	1.03567	3.04801	2.11931	6.27392
562567	XM_685947	si:dkey-76p14.2	si:dkey-76p14.2	protein_coding	XP_691039.2	ZDB-GENE-040724-200	-3.21675	0.998896	2.39458e-07	2.74314e-06	0.93666	1.98059	0.93666	1.98059	36	150	0.364498	1.36432	0.745877	2.80826
562570	XM_005164193,XM_005164194,XM_021474711	elfn1a	extracellular leucine-rich repeat and fibronectin type III domain containing 1a, transcript variant X3	protein_coding	XP_005164250.1;XP_005164251.1;XP_021330386.1	ZDB-GENE-120927-2	6.95702	0.158759	3.90657e-11	7.83678e-10	1.55078	0.350509	1.55078	0.350509	76	14	0.264655	0.042652	0.541568	0.087794
562600	NM_001110759	hoxc12a	homeobox C12a	protein_coding	NP_001104229.1	ZDB-GENE-000822-6	2.14894	-0.0590769	0.00629561	0.0246177	1.18242	0.668399	1.18242	0.668399	50	30	0.99451	0.525949	2.03508	1.0826
562630	XM_001921933	LOC562630	anoctamin-9-like	protein_coding	XP_001921968.4	.	-3.77138	3.24322	2.54336e-15	8.89631e-14	2.30325	3.98646	2.30325	3.98646	155	756	0.950505	4.1396	1.94503	8.5208
562634	XM_021479287	fbn2	fibrillin 2	protein_coding	XP_021334962.1	.	-20.7226	1.8884	1.36247e-33	6.05007e-31	0.411522	2.98092	0.411522	2.98092	13	351	0.036838	0.957511	0.075382	1.97091
562654	NM_001243309,XM_009307165	sfxn5a	sideroflexin 5a	protein_coding	NP_001230238.1;XP_009305440.1	ZDB-GENE-090312-174	3.09382	0.518477	4.24617e-06	3.77487e-05	1.64749	0.75491	1.64749	0.75491	84	35	1.0429	0.400166	2.1341	0.823688
562657	XM_021481291,XM_686032	pimr117	Pim proto-oncogene, serine/threonine kinase, related 117	protein_coding	XP_691124.4	ZDB-GENE-141215-30	-5.58114	1.74142	3.90776e-16	1.50779e-14	0.992961	2.70918	0.992961	2.70918	39	282	0.354029	2.31932	0.724455	4.774
562670	NM_001039927	klf5l	Kruppel-like factor 5 like	protein_coding	NP_001035016.2	ZDB-GENE-060312-34	2.5779	5.00791	2.46919e-10	4.4955e-09	5.56497	4.24594	5.56497	4.24594	1825	915	14.2628	6.3861	29.186	13.1449
562678	NM_001044991,XM_009300293	ncaph2	non-SMC condensin II complex, subunit H2	protein_coding	NP_001038456.1;XP_009298568.1	ZDB-GENE-041210-172	-2.38137	3.21694	9.50373e-08	1.16841e-06	2.69135	3.80777	2.69135	3.80777	215	662	1.79308	4.76334	3.6692	9.8047
562687	NM_001327915	rgs9bp	regulator of G protein signaling 9 binding protein	protein_coding	NP_001314844.1	ZDB-GENE-030728-1	-3.17616	0.945944	4.26021e-07	4.64474e-06	0.917393	1.93685	0.917393	1.93685	35	144	0.301591	1.13787	0.61715	2.34216
562692	NM_001080001,NM_001080001_dup1	tuft1a	tuftelin 1a	protein_coding	NP_001073470.1	ZDB-GENE-061103-184	2.10212	5.29755	4.49165e-07	4.88488e-06	5.76212	4.7192	5.76212	4.7192	2098	1290	12.1012	6.64396	24.7628	13.6757
562750	XM_009301998,XM_021476684	wasf3a	WAS protein family, member 3a, transcript variant X2	protein_coding	XP_009300273.1;XP_021332359.1	ZDB-GENE-060531-55	-3.03919	-0.0161099	0.000113737	0.000735206	0.543046	1.25984	0.543046	1.25984	18	71	0.198368	0.699196	0.405923	1.4392
562763	NM_001135131,XM_021477565	slc12a10.3	slc12a10.3 solute carrier family 12 (sodium/potassium/chloride transporters), member 10, tandem duplicate 3	protein_coding	NP_001128603.1;XP_021333240.1	ZDB-GENE-060503-518	3.0341	-1.50451	0.0191693	0.0616291	0.567971	0.210575	0.567971	0.210575	19	8	0.083787	0.030119	0.171454	0.061996
562772	NM_001044997,XM_005164471,XM_009299972,XM_009299973,XM_009299975	slco1c1	solute carrier organic anion transporter family, member 1C1	protein_coding	NP_001038462.2;XP_005164528.1;XP_009298247.1;XP_009298248.1;XP_009298250.1	ZDB-GENE-041210-50	-2.68856	1.26884	2.78876e-06	2.57717e-05	1.18242	2.14339	1.18242	2.14339	50	174	0.30632	0.965955	0.626826	1.98829
562784	NM_001080582,XM_009306033,XM_021479639	mxra8a	matrix-remodelling associated 8a	protein_coding	NP_001074051.1;XP_009304308.1;XP_021335314.1	ZDB-GENE-060503-671	-2.32013	2.99093	4.09444e-07	4.48641e-06	2.52311	3.58737	2.52311	3.58737	187	561	0.939424	2.59997	1.92235	5.35169
562796	XM_017352992,XM_017352993,XM_017352994,XM_021469036,XM_021473395,XM_021473396,XM_021473397,XM_021473398	cacna1bb	calcium channel, voltage-dependent, N type, alpha 1B subunit, b, transcript variant X2	protein_coding	XP_021329070.1;XP_021329071.1;XP_021329072.1;XP_021329073.1	ZDB-GENE-090514-4	2.11132	2.78069	7.70432e-06	6.50066e-05	3.36363	2.433	3.36363	2.433	366	224	0.747178	0.406953	1.52896	0.837659
562816	XM_021475251,XM_021475252	si:dkey-202b22.6	si:dkey-202b22.6, transcript variant X1	protein_coding	XP_021330926.1;XP_021330927.1	ZDB-GENE-041210-176	-4.03558	3.44437	4.40913e-17	1.93492e-15	2.40358	4.19579	2.40358	4.19579	169	882	0.444018	2.11406	0.9086	4.3515
562834	NM_001045001	slc12a10.2	solute carrier family 12 (sodium/potassium/chloride transporters), member 10, tandem duplicate 2	protein_coding	NP_001038466.1	ZDB-GENE-060503-425	7.00355	-0.607	6.61183e-08	8.35617e-07	1.08217	0.210575	1.08217	0.210575	44	8	0.245641	0.038374	0.502658	0.078989
[truncated: 3,482 more rows]

## Sheet: GO_stat
source	term_id	term_name	intersections	adjusted_p_value	term_size	query_size	intersection_size	effective_domain_size
[truncated: 6,019 more rows]

## Sheet: GO_genes
source	term_id	term_name	adjusted_p_value	intersection_size	Gene_ID	Transcript_ID	Gene_Symbol	gene_biotype	high/low.fc	high/low.logCPM	high/low.raw.pval	high/low.bh.pval	N_high	N_low
[truncated: 109,826 more rows]
